# Supplementary material for: Tobacco use patterns, knowledge, attitudes towards tobacco and availability of tobacco control training among school personnel from a rural area in Poland
Source: Tob Induc Dis. 2017 Jan 11;15:3. doi: 10.1186/s12971-016-0110-y (PMC5225631; doi:10.1186/s12971-016-0110-y)
Supplement: Additional file 1: — The dataset used for the analyzes within the study. (XLSX 705 kb) [file 12971_2016_110_MOESM1_ESM.xlsx]

## Sheet: Arkusz1
Typ szkoły szkoły	Pyt. 1	Pyt. 2	Pyt. 3	Pyt. 4	Pyt. 5	Pyt. 6	Pyt. 7	Pyt. 8.1	Pyt. 8 A	Pyt. 8 B	Pyt. 8 C	Pyt. 8 D	Pyt. 8 E	Pyt. 8 F	Pyt. 9	Pyt. 10	Pyt. 11	Pyt. 11 B	Pyt. 12	Pyt. 13	Pyt. 14	Pyt. 15	Pyt. 16	Pyt. 17	Pyt. 18	Pyt. 19	Pyt. 20	Pyt. 21	Pyt. 22	Pyt. 23	Pyt. 24	Pyt. 25	Pyt. 26	Pyt. 27	Pyt. 28	Pyt. 28 B	Pyt. 28 C	Pyt. 29	Pyt. 30	Pyt. 31	Pyt. 32	Pyt. 33	Pyt. 34	Pyt. 35	Pyt. 36	Pyt. 37	Pyt. 38	Pyt. 39	Pyt. 40
1	c	36	a	19	14	c	b																		a	c	a	20	a	e	d	a		a	a			a	e	b	b	b	b	b	b	a	b	a	e
1	g	8	b																						b					e	b	a		a	a			a	e	a	a	a	a	a	a	b	b	a	f
1	c	30	b																						b					e	b	a	7	a	a			a	e	c	c	c	c	b	b	b	b	a	e
1	c	12	b																						a	c	a	6	a	e	d	a		a	a			a	e	c	c	c	a	a	a	b	b	a	e
1	b	21	a	17	25	c	b																		b					e	c	c		a	a			a	e	c	c	c	c	c	c	b	e	a	f
1	a	26	a	26	0.25	c	e																		a	c	a	27	a	e	d	b	5	a	a			a	e	b	b	b	b	b	b	a	b	a	c
1	c	9	a	17	3	c	h3								a										a	c	a	4	a	e	d	a		a	a			a	e	a	a	a	a	a	a	a	b	a	f
1	c	20	a	14	7 dni	c	h4								a										a	c	a	29	a	e	d	a	4	a	a			a	e	c	c	c	c	c	c	b	b	a	f
1	c	30	b																						a	c	a	25	a	e	e	a	20	a	a			a	e	c	c	c	c	c	c	e	b	c	f
1	b	13	a	18	4	a		15	2	2	1	1	1	1	c	c	b	2	b	b	b	b	a	a	a	a				a	d	a		b	e			f		b	a	b	b	b	b	b	e	a	f
1	c	3	b																						a	b			a	d	d	a	7	a	a			a	e	c	c	c	c	c	b	b	b	a	e
1	c	7	b																						a	c	a	20	a	e	d	a	5	a	a			a	e	c	c	c	c	c	b	b	b	a	f
1	c	24	a	18	14	c	e																		a	b			b	d	d	a		a	a			a	e	a	a	a	a	a	a	b	b	b	e
1	c	1.5	a	16	5	c	e																		a	b			a	d	d	a		a	a			a	e	a	a	a	a	a	a	a	a,b	a	d
1	h3	8	b																						b					a	b	a		a	a			a	e	a	c	a	a	a	a	b	b	a	f
1	c	7	b																						a	c	a	6	a	e	d	a		a	a			a	e	c	c	c	c	c	c	e	e	a	f
1	g	10	a	18	30	a		10	1	1	1	2	1	2	c	a	b	3	d	b	b	b	b		b					e	d	a		b	d			g		a	c	a	a	a	a	b	b	a	f
2	c	3	a	25	18	b							1	1	a	a	b	1	b	b	a	a	b		a	c	a	20	a	e	d	a		b	e			f		c	c	c	a	a	a	a	b	a	f
2	c	3	b																						a	d				e	f	a		a	a			a	e	a	a	a	a	a	a	a,b	a,b	a	e
2	a	11	a	17	16	a		20	2	3	1	2	2	2	b	c	b	1	c	b	b	a	a	b	a	c	a	5	a	e	b	a	4	c	d			g		a	a	b	a	a	a	a	a	a	e
2	c	14	b																						a	c	a	15	a	e	d	a	15	a	a			a	e	a	a	a	a	a	a	a	b	a	e
2	a	36	b																						a	c	a	20	a	e	d	a	15	a	a			a	e	a	a	a	a	a	a	a	b	a	e
2	c	15	b																						a	c	a	25	a	e	d	a	15	a	a			a	e	a	a	a	a	a	a	a	b	a	d
2	c	15	b																						a	c	a	20	a	e	d	a	15	a	a			a	e	a	a	a	a	a	a	a	b	a	e
2	c	7	b																						a	c	a	21	a	e	d	c		a	a			a	a	a	a	a	a	a	a	a	b	a	e
2	c	6	b																						a	c	a	10	a	e	d	a	15	a	a			a	e	a	a	a	a	a	a	a	b	a	d
2	c	15	b																						a	c	a	4	a	e	d	a	15	a	a			a	e	a	a	a	a	a	a	a	b	a	f
2	c	14	b																						a	c	a	5	a	e	d	a	15	a	a			a	e	a	a	a	a	a	a	a	b	a	e
2	c	12	b																						a	c	a	9	a	e	d	a		a	a			a	e	a	a	a	a	a	a	a	b	a	e
2	c	15	b																						a	c	a	7	a	d	d	a	10	a	a			a	e	c	c	c	a	a	a	a	b	a	f
2	c	15	a	35	6	a		15	2	2	1	1	1	1	b	b	a			b	b	a	a	a	a	b			a	a	d	c	7	b	e			f		a	a	a	a	a	a	a	a	a	f
2	c	13	b																						b					e	e	c		a	a			a	e	c	c	c	c	c	c	e	e	c	f
2	c	7	b																						b					e	b	a		a	a			a	e	c	c	b	c	c	c	a	b	a	e
2	c	14	b																						a	c	a	8	a	e	d	a		a	a			a	e	a	a	a	a	a	a	a	b	a	e
2	c	15	b																						a	c	a	12	a	e	d	a	10	a	a	a	e	a	e	c	c	c	a	a	a	a	b	a	f
2	g	3	a	14	6	c	a																		a	c	b	11	a	e	b	a	3	a	a			a	e	c	c	c	a	a	a	b	b	a	f
2	c	7	b																						a	c	a	10	a	e	b	c	4	a	a			a	e	c	c	c	c	c	a	b	b	b	f
2	c	35	a	10	1	a		10	1	1	1	2	1	2	c	a	b	3	d	b	b	b	b		a	c	a	18	a	e	b	b		b	e			f		a	a	c	a	a	a	a	a	b	f
2	c	3	b																						a	c	a	15	a	e	d	a	2	a	a			a	e	a	a	a	a	a	a	b	b	a	e
2	c	1	a	18	18	a		10	1	1	1	2	1	2	c	a	b	3	d	b	b	b	b		a	c	a	3	a	e	d	a		b	d			d		a	a	a	a	a	a	a	b	b	f
2	c	20	b																						a	c	b	11	a	e	b	a	3	a	a			a	e	c	c	c	b	b	b	b	b	c	e
2	c	7	b																						a	b			a	d	d	b		a	a			a	a	a	a	a	a	a	a	e	e	a	a
2	c	15	a	19	30	a		7	1	1	1	1	1	1	a	a	a			b	b	a	a	b	a	c	a	6	a	e	b	c		b	e			f		c	c	c	c	c	c	b	b	a	f
2	c	13	a	15	22	a		15	2	4	1	2	1	1	a	a	b	2	c	b	b	b	b		a	a				a	d	b	4	b	d			d		c	c	c	a	c	c	e	a	a	f
2	c	8	a	19	0	a		8	1	2	1	1	1	1	a	a	a			b	b	a	a	b	a	c	a	30	a	e	d	a		b	d			f		a	a	c	a	a	b	e	b	a	a
2	a	25	a	21	19	a		4	1	1	1	1	1	1	a	a	b	1	b	b	a	a	b		a	c	a	10	a	e	b	a		b	c		5	f		b	a	a	a	a	a	b	a	a	e
2	c	10	b																						a	c	a	4	a	e	b	c		a	a			a	a	b	c	c	a	a	c	d	b	b	a
2	c	7	b																						a	c	a	10	a	e	b	a		a	a			a	e	c	c	c	c	c	c	e	e	a	f
2	c	3	a	14	0.25	a		8	1	2	1	1	1	1	a	a	a			b	b	a	a	b	b					e	c	b		b	e			f		c	c	c	c	c	c	d	b	b	a
2	c	15	a	25	15	b		1			1		1	1	c	b	a			b	b	b	b		a	b			a	d	b	a	10	b	d			f		c	c	c	c	c	c	b	b	a	f
2	c	32	a	16	34	a		10	1	3	1	2	1	1	a	a	b	1	a	b	b	b	b		a	c	a	10	a	e	b	c		b	e			f		b	b	b	a	a	a	e	b	a	a
2	c	14	b																						a	c	b	23	a	d	b	c		a	a			a	e	c	c	c	a	a	a	e	b	b	f
2	c	10	a	20	10	a		9	1	2	1	1	1	1	a	a	a			b	b	a	a	b	a	c	a	15	a	e	c	a		b	d			f		c	c	c	a	a	a	e	e	b	f
2	c	5	b																						a	b			a	d	f	c		a	a			a	e	c	c	c	c	c	c	e	b	b	f
2	c	12	a	21	15	a		10	1	1	1	2	1	1	a	a	b	3	d	b	b	b	b		a	c	a	6	a	e	d	c	10	b	b	5		g1		b	b	b	a	a	c	b	b	a	f
2	g	14	b																						a	c	a	30	a	e	d	a		a	a			a	e	a	a	a	a	a	a	a	a	a	f
2	g	10	a	16	6	c	b																		a	b			a	a	d	b		a	a			a	d	a	c	c	c	c	c	b	e	a	d
2	g	12	a	19	22	a		6	1	1	1	1	1	1	b	a	b	100	d	b	b	b	a	b	a	b	c		b	a	d	a		b	d			f		a	c	c	a	c	c	e	b	a	b
2	c	13	b																						b					e	b	b		a	a			a	d	c	c	c	a	a	a	e	b	a	b
2	c	30	a	17	40	a		15	2	1	1	1	1	1	a	a	b	3	d	b	b	b	b		a	b			a	a	d	a	14	b	c		5	d		a	a	b	a	a	a	b	b	c	f
2	c	18	b																						a	c	a	14	a	e	d	b	10	a	a			a	c	c	c	c	c	c	c	a	b	a	a
2	b	15	b																						a	b			a	e	b	b	2	a	a			a	a	c	c	c	a	a	a	b	e	a	a
2	b	8	b																						a	b			a	e	b	b		a	a			a	a	c	c	c	a	b	a	d	e	a	a
2	g	12	a	40	8	a		10	1	1	2	2	2	2	a	a	a			b	b	b	a	a	b					d	b	b	5	b	b	5		d		b	b	c	a	c	c	b	e	a	a
2	c	2	a	20	10	a		8	1	2	1	2	2	1	b	a	b	1	c	b	b	b	a	b	b					e	d	c		c	b	5		f		c	a	c	c	c	c	e	a,b	a	f
2	c	3	b																						a	b			a	d	b	c		a	a			a	d	c	c	c	a	a	a	e	e	b	a
2	c	11	a	18	15	a		10	1	1	1	2	1	2	c	a	b	3	d	b	b	b	b		b					d	b	b		c	d			d		a	a	a	a	a	a	a	a,b	a	f
2	c	7	a	19	1	a		20	2	3	1	2	2	2	b	c	b	1	c	b	b	a	a	b	a	c	a	13	a	e	f	c		b	e			f		c	c	c	a	a	a	b	b	a	f
2	f	9	b																						a	c	a	2	a	e	b	a		a	a			a	e	a	a	a	c	a	a	a	a,b	a	a
2	c	21	a	20	19.5	a		10	1	1	1	2	1	1	a	a	b	3	d	b	b	b	b		a	b			a	d	c	b		b	e			f		b	b	b	a	a	b	b	b	a	a
2	c	2	b																						a	c	c	5	a	e	d	c		a	a			a	e	c	c	c	a	a	a	b	b	a	f
2	c	10	a	24	8	a		10	1	1	1	1	1	1	a	a	b	2	b	b	b	b	b		a	c	a	3	a	e	d	c		b	d			f		c	c	c	c	c	c	b	b	a	f
2	b	15	b																						a	c	b	6	a	e	a	b		a	a			a	d	c	c	c	c	c	c	d	e	a	a
2	c	0.25	b																						a	c	a	24	a	e	d	c		a	a			a	e	b	b	b	b	b	b	b	b	a	f
2	c	7	a	19	20	a		10	1	1	1	2	1	2	c	a	b	3	d	b	b	b	b		a	b			a	d	a	a		c	d			d		b	b	b	a	c	c	d	b	b	a
2	g	37	a	18	6	c	a	20	2	3	1	2	2	2	b	c	b		c	b	b	a	a	b	b					b	d	a		a	a			a	e	b	b	c	c	c	c	b	b	a	b
2	c	11	a	18	15	a		4	1	1	1	1	1	1	a	a	b	2	b	b	a	a	b		a	c	a	5	a	e	b	b	8	b	d			d		c	c	c	c	c	c	b	b	b	c
2	c	15	a	24	10	a		10	1	1	1	2	1	1	a	a	b	3	d	b	b	b	b		b					e	f	b		b	e			f		c	c	c	c	c	c	e	e	c	f
2	c	7	b																						a	c	a	7	a	e	d	c		a	a			a	e	a	a	a	a	a	a	a,b	a,b	a	f
2	g	6	a	19	26	c	f																		a	b			b	b	d	c		a	a			a	e	a	a	c	a	a	c	b	e	a	f
2	c	20	b																						b					d	d	a	4	a	a			a	e	a	c	a	a	a	a	a,b	a,b	a	e
2	c	1	b																						b					e	f	c		a	a			a	e	c	c	c	a	a	a	a	a,b	c	f
2	c	7	b																						b					e	d	a	5	a	a			a	e	a	a	a	a	a	a	a,c	a,b,c	a	f
2	g	8	b																						b					e	b	a		a	a			a	e	c	a	c	c	c	c	a,b	e	a	e
2	c	13	b																						b					d	d	b		a	a			a	e	b	c	c	a	a	a	a	a,b	a	f
2	c	7	b																						b					e	d	a		a	a			a	e	a	a	a	a	a	a	b	a	a	e
2	c	15	b																						a	c	a	21	a	e	d	a	4	a	a			a	e	b	b	b	a	a	a	b	a,b,c	c	d
2	g	10	a	20	3	c	d																		a	c	a	8	a	e	d	c		a	a			a	d	a	a	c	a	a	a	e	a	a	f
2	g	1	a	18	2	c	b																		a	c	c	100	a	e	f	c	100	a	a			a	e	c	c	c	c	c	c	e	e	a	f
2	b	19	a	18	21	c	b																		a	c	b	21	a	e	d	c	10	a	a			a	d	c	c	c	a	a	c	b	b	c	f
2	b	18	a	18	10	c	d																		b					e	d	c		a	a			a	e	c	c	c	a	a	c	b	b	c	f
2	c	7	a	26	10	c	f																		b					f	d	c		a	a			a	e	c	c	c	c	c	c	b	b	a	f
2	c	7	a	17	15	c	e																		a	c	a	8	a	e	d	a	6	a	a			a	e	a	a	a	a	a	a	a	b	a	f
2	c	15	a	20	5	b									a	c	a			b	b	b	b		a	b			a	e	d	a	5	b	e			f		a	a	a	a	a	a	a,c	a,b,c	a	f
2	c	7	a	25	5	a		9	1	1	1	1	1	1	a	a	a			b	b	a	a	b	a	c	a	9	a	e	d	a		b	e			f		a	c	c	a	c	c	e	a	a	e
2	c	20	a	16	5	a		7	1	1	1	1	1	1	a	a	a			b	b	a	a	b	a	c	a	7	a	e	d	c		b	e			f		c	c	c	a	a	a	a,b	a,b	a	f
2	c	17	b																						a	c	a	20	a	e	d	a	5	a	a			a	e	a	a	a	a	a	a	a	a	a	e
2	c	15	b																						a	c	a	30	a	e	d	a		a	a			a	e	a	a	a	a	a	a	a	b	a	e
2	c	29	b																						a	b			a	e	d	b	4	a	a			a	e	a	a	a	a	a	a	a	a	b	e
2	c	15	b																						b					a	b	a		a	a			a	e	c	c	c	a	a	a	b	a	a	e
2	c	7	a	23	10	b		2	1		1		1	1	a	c	b	1	d	b	b	b	b		a	b	a	11	a	f	d	a		b	e			a,f		c	c	b	a	a	a	b	a	a	e
2	c	7	a	26	10	b									a	a	a			b	b	a	a	c	a	b			a	d	b	a		c	e			f		b	c	c	a	a	a	b	b	a	e
2	c	0.25	b																						b					d	d	a		a	a			a	e	a	a	a	a	a	a	a	b	a	e
2	c	0.25	a	18	14	a		15	2	3	1	2	1	2	b	a	b	2	b	b	b	b	a	a	b					a	d	c		b	d	f	e	f		c	c	c	c	a	b	a	a	a	c
2	c	5	b																						b					e	d	c		a	a			a	e	b	b	b	b	b	b	a,b	a,b	a	f
2	c	14	a	20	5	a		15	2	3	1	2	1	1	b	a	b	2	d	b	b	b	a	b	a	c	a	10	a	e	d	a		b	e			g3		c	c	c	c	c	b	a	b	a	f
2	c	7	b																						b					e	b	c	4	a	a			a	e	a	c	c	a	a	a	a	b,c	a	f
2	c	7	b																						a	c	a	10	a	e	d	a		a	a			a	e	c	c	c	a	a	a	b	a,b	a	f
2	c	15	a	20	20	a		10	1	1	1	2	1	1	a	a	b	3	d	b	b	b	b		a	c	a	10	a	e	d	c	15	b	e			f		a	a	c	c	c	c	a	b	a	f
2	c	1	b																						b					e	c	a		a	a			a	e	a	a	a	a	a	a	a,b	a,b	a	e
2	g	4	a	25	5	c	d	10	1	1	1	2	1	2	c	a	b	3	d	b	b	b	b	a	a	c	b	5	a	e	d	c		a	a			a	e	c	a	a	a	a	a	e	e	a	f
2	g	0.25	b																						b					e	d	a		a	a			a	e	c	c	c	c	c	a	e	e	a	f
2	g	10	b																						a	b			a	b	d	a	10	a	a			a	e	a	a	a	a	a	a	e	e	a	e
2	g	15	b																						a	c	a	30	a	b	d	a	15	a	a			a	e	a	a	a	a	c	c	e	e	a	e
2	f	13	b																						a	c	a	5	a	e	d	c		a	a			a	e	c	c	c	a	a	a	a,b	b	a	f
2	c	16	a	21	7	a		7	1	1	1	1	1	1	a	a	a			b	b	a	a	c	a	c	a	12	a	e	d	b		b	e			f		a	a	a	a	a	a	a	b	a	a
2	c	0.5	b																						a	c	a	9	a	e	d	b		a	a			a	b	a	a	a	a	a	a	e	e	a	a
2	c	14	a	20	10	a		7	1	1	1	1	1	1	a	a	a			b	b	a	a	c	a	c	b	9	a	e	d	b	10	d	e			f		a	a	c	a	a	a	a	b,c	a	a
2	c	15	b																						b					e	d	c		a	a			a	e	a	c	a	a	a	a	a	a,b	a	f
2	c	8	a	25	20	a		15	2	2	1	2	1	1	a	c	b	1	b	b	b	a	b		a	b			a	a	d	c	5	b	b	5		d		a	a	a	a	a	a	a	a	a	f
2	c	13	b																						a	c	a	9	a	e	d	c		a	a			a	e	c	c	c	c	c	c	a	e	a	f
2	c	7	b																						a	c	a	10	a	e	d	a		a	a			a	e	c	c	c	a	a	a	a,b	a,b	a	f
2	c	2	b																						a	c	b	23	a	e	b	c		a	a			a	e	c	c	c	a	c	c	e	e	a	f
2	c	13	b																						b					e	d	c	13	a	a			a	e	a	a	a	a	a	a	b	b	a	f
2	c	13	a	20	30	a		15	2	3	1	2	1	1	c	c	b	3	d	b	b	b	b		b					a	d	a	4	b	b	3		g3		b	b	b	b	b	b	a	a	a	f
2	c	1	b																						a	c	a	3	a	e	d	b		a	a			a	b	c	c	c	a	a	a	b	b	c	a
2	c	9	b																						a	c	a	6	a	e	b	c	3	a	a			a	e	c	c	c	a	a	a	a	a	a	f
2	g	6	a	18	6	c	d																		b					e	b	a	4	a	a			a	e	a	a	a	a	a	a	a	b	a	f
2	a	15	b																						a	c	a	22	a	e	d	c	3	a	a			a	e	b	b	b	a	a	a	b	b	a	f
2	c	10	b																						a	c	a	5	a	e	d	c		a	a			a	e	a	a	c	a	a	a	a	a	a	f
2	c	25	b																						a	c	a	30	a	e	d	a	10	a	a			a	e	a	a	a	a	a	a	a	a	a	f
2	a	10	a	21	21	c	e																		a	b			a	d	d	a	6	a	a			a	e	a	a	a	a	a	a	a	a,b	a	d
2	c	24	a	19	5	a		10	1	1	1	1	1	1	b	a	b	2	c	b	b	b	b		a	c	a	22	a	e	d	a	10	d	e			f		a	c	a	a	a	a	a	a,b	a	e
2	a	10	b																						b					d	b	c	10	a	a			a	e	a	a	a	a	a	a	b	a	a	d
2	c	11	b																						a	c	a	11	a	e	b	a	11	a	a			a	e	a	a	a	a	a	a	a	b	a	f
2	c	11	b																						a	c	a	20	a	e	b	a	11	a	a			a	e	a	a	a	c	a	a	b	b	b	f
2	b	1	b																						a	c	a	22	a	e	b	a		a	a			a	e	a	a	a	a	a	a	a	b	a	f
2	c	8	b																						a	c	b	21	a	a	d	a		a	a			a	e	a	a	a	a	a	a	b	b	c	e
2	c	2	a	15	15	a		7	1	1	1	1	1	1	a	a	a			b	b	a	a	c	a	b	a	b	a	c	d	a		d	d			f		c	c	c	a	a	a	b	b	b	f
2	c	10	a	18	7	a		7	1	1	1	1	1	1	a	a	a			b	b	a	a	b	a	c	a	11	a	e	b	a		d	e			f		a	a	a	a	a	a	a	a	a	e
2	c	6	b																						a	c	a	14	a	e	b	a	6	a	a			a	e	a	c	c	a	a	a	b	b	a	f
2	c	9	a	17	10	a		5	1	1	1	1	1	1	b	a	a			b	b	a	a	c	a	a				e	a	b		b	e			f		a	a	a	a	a	a	b	b	a	f
2	c	8	a	19	25	a		7	1	1	1	1	1	1	a	a	a			b	b	a	a	c	b					e	f	c		b	e			f		c	c	c	a	a	a	b	b	a	d
2	c	0.25	b																						a	c	a	26	a	e	d	c	20	a	a			a	e	c	c	c	a	a	a	d	e	a	e
2	g	20	a	15	5	c	f																		a	b			a	e	b	a	10	a	a			a	e	c	c	c	a	c	a	b	e	a	f
2	g	24	a	20	39	a		10	1	1	1	1	1	1	b	a	b	2	c	b	b	b	b		a	b			a	e	b	a	10	b	b	5		d		a	c	c	a	a	a	a	e	a	f
2	g	9	a	30	30	a		10	1	1	1	1	1	1	b	a	a			b	b	b	b		b					d	c	a	10	b	e			d		c	c	b	a	c	a	b	e	a	f
2	c	23	a	19	20	a		10	1	4	1	2	2	1	a	a	b	3	c	a	a	a	a	c	b					e	b	c	10	b	e			f		b	b	b	a	a	a	a,b	b	a	a
2	f	14	b																						b					e	d	a		a	a			a	e	b	b	b	a	a	a	b	a	c	f
2	b	4	b																						a	c	a	21	a	e	b	c		a	a			a	e	c	c	c	c	a	a	b	b	a	f
2	c	28	a	24	10	a		10	1	1	1	1	1	1	a	a	b	2	d	b	a	b	b		a	c	b	13	a	e	d	b		b	e			f		b	b	b	a	a	a	b	b	b	f
2	c	34	b																						a	c	a	14	a	e	d	b		a	a			a	e	b	b	b	a	a	a	b	b	b	f
2	c	28	b																						b					f	d	b		a	a			a	e	c	c	c	c	a	a	b	b	b	f
2	c	25	a	20	10	a		5	1	1	1	1	1	1	a	a	a			b	b	a	a	c	a	c	a	15	a	e	b	a		b	e			f		a	c	a	a	a	a	b	a	a	e
2	c	26	b																						a	c	b	14	a	e	c	c	2	a	a			a	e	b	b	a	a	a	a	b	a	b	e
2	c	26	b																						a	c	a	10	a	e	c	c		a	a			a	e	c	c	c	a	a	a	e	a,b	c	f
2	c	23	a	18	4	a		5	1	2	1	1	1	1	b	a	a			b	b	a	a	c	a	c	a	15	a	e	b	c		b	e			f		c	c	c	c	c	c	b	b	b	e
2	c	8	a	22	10	a		5	1	2	1	2	1	1	a	a	a			b	b	a	a	c	a	b			a	e	b	c		b	e			f		c	c	c	a	c	a	e	b	c	f
2	a	15	a	25	5	b									a	a	a			b	b	a	a	c	a	c	a	10	a	e	d	b	10	d	e			f		b	b	b	b	b	b	b	a,b	b	e
2	c	14	a	20	4	a		5	1	2	1	2	1	1	b	a	a			b	b	a	a	b	a	b			a	e	c	a		b	e			f		c	c	c	a	a	a	e	b	c	f
2	g	10	a	20	10	c	e																		b					a	e	a		a	a			a	a	b	b	b	b	b	c	b	b	a	a
2	c	12	b																						a	b			a	e	b	c		a	a			a	e	c	c	c	a	a	a	b	b	a	f
2	c	23	a	23	10	a		5	1	2	1	2	1	1	a	a	a			b	b	a	a	b	a	b			a	d	b	a		b	e			f		b	b	a	a	a	a	d	a,b	c	f
2	c	10	a	19	1	a		5	1	2	1	2	1	1	a	a	a			b	b	a	a	b	a	c	a	15	a	e	b	c	10	b	e			f		b	b	c	a	a	a	b	b	a	a
2	c	14	a	19	4	c	a								a					b	b		b		b					c	d	a		a	a			a	e	b	b	a	a	a	a	b	b	a	e
2	c	7	b																						b					e	d	a		a	a			a	e	b	b	b	a	a	a	b	b	a	f
2	c	10	b																						a	c	a	30	a	e	b	a	10	a	a			a	e	a	a	a	a	a	a	a	a,b	a	e
2	c	14	b																						a	b			a	d	d	a	4	a	a			a	e	a	a	c	a	a	a	a,b	a,b	a	e
2	c	10	b																						a	b			a	e	b	a		a	a			a	e	a	a	a	a	a	a	a	a,b	a	e
2	c	15	b																						a	b			a	d	c	a	15	a	a			a	e	a	a	a	a	a	a	a	a,b	a	e
2	c	20	b																						b					e	b	c	10	a	a			a	e	a	a	c	a	a	a	b	b,c	a	f
2	c	3	b																						a	c	a	100	a	e	c	a		a	a			a	e	a	c	c	a	a	c	e	a	a	e
2	c	20	a	19	11	c	a																		b					d	b	b		a	a			a	e	c	b	b	a	a	a	b	b,c	a	e
2	c	15	b																						a	b			b	a	b	a		a	a			a	e	a	c	c	a	a	a	b	b,c	b	f
2	c	12	b																						b					e	d	a		a	a			a	e	a	a	a	a	a	a	a	a	a	e
2	c	21	a	20	5	c	e																		a	c	a	20	a	e	d	a		a	a			a	e	a	a	a	a	a	a	a,b,c	a,b,c	a	e
2	c	13	a	20	30	b			1	1	1		1	1	b	c	b	2	a	b	b	b	b		a	c	a	10	a	e	b	a		b	e			d		a	a	a	a	a	a	b	b,c	a	e
2	a	15	a	23	10	c	a																b		a	c	a	4	b	c	b	a	8	a	a			a	e	a	a	a	a	a	a	a	a	a	f
2	c	14	a	22	16	a		9	1	1	1	2	1	1	a	a	b	2	c	b	b	a	b		a	c	a	15	a	e	d	a	6	b	e			f		a	a	a	a	a	a	a	b,c	a	e
2	c	15	a	20	36	a		15	2	3	1	1	1	1	b	c	a			b	b	b	b		b					a	d	a	15	c	d			d		a	a	a	a	a	a	b	b,c	a	e
2	g	13	a	27	20	a		20	2	4	1	1	1	1	a	a	b	2	b	b	a	b	a	b	a	c	a	4	a	e	d	c	13	b	e			f		a	a	a	a	a	a	b	b,c	a	f
2	g	11	b																						a	c	c	15	a	e	c	c		a	a			a	e	c	c	a	a	a	a	b	b,c	a	f
2	b	10	b																						a	c	a	15	a	e	c	a		a	a			a	e	a	a	a	a	a	a	a	b,c	a	e
2	c	12	b																						a	c	a	9	a	e	c	a		a	a			a	e	c	c	c	a	a	c	a	b,c	c	e
2	b	10	a	16	3	c	a	15		2	2	2	1	1	a	a	b	2		b	a	a	b	a	a	c	a	16	a	e	b	a	10	a	a			a	e	c	a	a	a	a	a	b	a	b	e
2	c	32	b																						a	b			a	d	d	a	10	a	a			a	e	a	a	a	a	a	a	b	b	a	e
2	c	12	b																						a	c	a	15	a	e	d	a		a	a			a	e	c	c	c	a	a	a	a	a	a	e
2	c	6	b																						b					e	d	a		a	a			a	e	a	a	a	a	a	a	b	b	a	e
2	c	33	a	18	17	c	e	6		1	1	1	1	1	b	a	b	b2	a	a	a	b	a	a	a	c	a	14	a	e	d	a		a	a			a	e	c	c	c	a	a	a	b	a,b	c	e
2	c	1	a	15	3	a		20	2	2	1	2	1	1	c	b	b	2	c	b	b	a	b		a	c	a	15	a	e	b	a		b	e			f		b	b	c	a	a	a	d	b	a	e
2	c	8	b																						b					e	d	a		a	a			a	e	a	c	a	a	a	a	b	a,b	a	e
2	a	2	b																						a	c	a	30	a	e	d	a	10	a	a			a	e	a	a	a	a	a	a	b	b	a	e
2	c	2	a	16	4	b		15		1	1	1	1	1	b	a	b	3	c	b	b	b	b		b					e	d	a		b	e			f		c	c	c	c	c	c	e	e	a	f
2	c	11	b																						b					f	b	a		a	a			a	e	b	b	b	a	a	a	b	b	a	e
2	c	28	b																						a	c	a	12	a	e	d	a		a	a			a	e	c	c	c	c	c	a	b	b	a	e
2	c	8	b																						a	c	a	10	a	e	d	a		a	a			a	d	c	c	c	c	c	a	b	b	a	e
2	c	5	b																						a	c	a	25	a	b	d	b		a	a			a	e	a	a	a	a	a	a	b	b	a	e
2	c	20	b																						a	b	a	20	a	e	d	c	10	a	a			a	e	c	a	a	a	a	a	b	b	c	f
2	c	5	b																						a	b			a	c	d	a		a	a			a	e	c	c	c	a	a	a	e	e	a	e
2	c	6	b																						b					e	d	a		a	a			a	e	a	a	a	a	a	a	b	b	a	e
2	c	8	b																						a	c	a	12	a	e	d	a	10	a	a			a	e	a	a	a	a	a	a	b	b	a	f
2	c	5	b																						a	c	a	30	a	e	d	a	10	a	a			a	a	a	a	a	a	a	a	a	a	a	e
2	c	9	b																						b					e	d	b		a	a			a	e	c	c	c	a	a	a	c	b	b	f
2	c	13	b																						b					e	d	a		a	a			a	e	c	c	b	a	a	c	b	b	a	f
2	c	11	b																						a	c	a	12	a	e	c	a	13	a	a			a	e	c	c	a	a	a	a	b	a	a	e
2	b	12	a	19	3	a		20	2	1	1	2	1	1	a	a	b	2	d	b	b	b	b		a	b			a	f	b	a	10	c	b	5		d		a	a	a	a	a	a	a	a,b	a	f
2	a	3	b																						a	c	a	20	a	e	b	c	15	a	a			a	e	b	b	b	b	b	b	b	a	a	d
2	c	12	a	10	1	a		5	1	1	1	1	1	1	a	a	a			b	b	a	a	b	a	c	a	12	a	e	d	a	6	d	e			f		a	a	b	a	a	c	a	a	a	e
2	c	8	a	19	4	a		5	1	1	1	1	1	1	a	a	a			b	b	a	a	b	b					e	d	b		b	e			f		c	c	a	a	a	a	a	a,b	a	f
2	c	12	b																						b					e	d	a		a	a			a	e	a	a	a	a	a	a	b	a	a	f
2	c	14	b																						a	b			b	a	d	b		a	a			a	e	c	c	c	a	a	a	b	a	a	f
2	c	15	b																						b					e	d	a		a	a			a	e	c	a	c	a	a	a	a,b	a,b	a	f
2	c	13	b																						a	c	a	12	a	e	b	a	15	a	a			a	e	a	a	a	a	a	a	a	a	a	e
2	c	15	b																						a	c	b	34	a	e	b	a	15	a	a			a	e	b	b	b	b	b	b	b	b	a	e
2	c	14	b																						a	c	a	3	a	e	b	c		a	a			a	e	c	c	c	a	a	a	d	b	b	f
2	c	15	a	19	16	a		5	1	1	1	1	1	1	a	a	a			b	b	a	a	b	a	c	a	3	a	e	d	a		b	e			d		c	c	c	b	c	c	a,b	b	a	f
2	c	13	b																						a	c	a	3	a	e	d	a		a	a			a	e	c	c	c	b	c	c	a,b	b	a	f
2	b	4	b																						a	c	a	5	a	e	d	c	4	a	a			a	e	a	c	a	c	a	a	b	a,b	a	f
2	b	22	b																						b					d	d	c	5	a	a			a	e	a	a	c	a	a	a	a	e	a	f
2	g	1	b																						b					c	b	c	5	a	a			a	e	c	c	c	c	c	c	e	e	a	f
2	c	12	b																						a	c	a	4	a	e	d	a	12	a	a			a	e	a	c	b	b	b	b	b	a,b	a	f
2	c	14	a	20	0	b									a	a	a			b	b	a	a	b	a	c	b	5	a	e	b	a		b	e			f		c	c	c	a	a	a	e	a	b	f
2	g	12	a	32	20	a		5	1	1	1	1	1	1	a	a	a			b	b	a	a	b	a	c	a	6	a	e	b	c		b	b	5		d		c	a	c	c	c	c	e	e	a	f
2	c	8	b																						a	c	a	8	a	e	d	c		a	a			a	e	a	a	a	a	a	a	a	a	a	f
2	h6	12	b																						a	c	b	7	a	e	b	c		a	a			a	e	c	c	c	c	c	c	e	e	a	f
2	c	4	a	18	2	a		5	1	1	1	1	1	1	a	a	a			b	b	a	a	b	a	c	a	30	a	e	f	b		b	e			f		a	c	b	a	c	a	b	b	a	a
2	c	14	b																						a	c	a	8	a	e	d	a		a	a			a	e	c	a	a	a	a	a	b	b	a	f
2	c	14	a	25	20	a		10	1	2	1	2	1	1	b	a	a			b	b	b	b		a	b			a	d	d	a	14	b	b	4		f		a	a	a	a	a	a	a	a	a	e
2	c	13	b																						a	c	a	13	a	d	d	a	14	a	a			a	e	c	c	c	a	c	c	a,b	a,b	a	f
2	b	1	a	16	5	c	a																		a	b			b	d	b	c		a	a			a	d	c	c	c	c	c	c	e	e	a	f
2	g	10	a	30	12	b		2			1	1	1	1	a	a	b	3	c	b	b	b	b		a	b			a	e	d	a		b	e			f		a	a	a	a	a	a	a	b	a	f
1	c	23	b																						a	c	a	20	a	e	d	c	20	a	a			a	e	c	c	c	a	a	a	b	b	a	f
1	c	6	b																						b					e	f	a		a	a	e	c	a	e	a	a	a	a	a	a	b	a,b	a	e
1	c	15	b																						a	c	a	25	a	e	b	a		a	a	a		a	e	c	a	a	a	a	a	b	a,b	a	f
1	g	20	b																						a	c	a	12	a	e	b	a	20	a	a			a	e	a	c	a	a	a	a	a, b	a, b	a	f
1	g	20	b																						a	c	a	12	a	e	b	a	20	a	a			a	e	c	a	a	a	a	a	a	b	a	f
1	f	11	b																						b					c	b	a	11	a	a			a	e	b	c	a	c	c	c	b	e	a	f
1	c	4	b																						a	c	a	12	a	e	d	c	20	a	a			a	e	c	c	c	a	a	a	b	b	a	f
1	c	12	b																						a	c	c	25	a	d	c	c	15	a	a			a	e	c	c	c	a	a	a	b	b	b	d
1	c	3	b																						a	c	a	10	a	e	d	a		a	a	a	e	a	e	a	c	a	c	a	a	b	a,b	a	e
1	b	11	b																						a	c	a	10	a	e	d	a		a	a	a	e	a	e	a	a	a	c	a	a	b	a,b	a	e
1	c	30	b																						a	b			a	d	d	c	3	a	a			a	e	a	a	b	a	a	b	a	b	b	f
1	c	9	b																						a	b			a	d	d	b	3	a	a			a	e	a	a	b	a	a	b	a	b	a	e
1	c	35	b																						a	b			a	e	d	c	20	a	a	a	e	a	c	c	a	a	a	b	b	a	a	a	c
1	c	8	b																						a	c	a	5	a	e	d	a		a	a			a	e	b	b	b	b	b	b	b	b	a	e
1	c	25	b																						a	c	a	30	a	e	b	c	10	a	a			a	e	c	c	c	a	a	a	b	a,b	a	f
1	c	27	a	20	3	a		5	1	1	1	1	1	1	a	a	a			b	b	a	a	b	a	b			a	e	d	a		b	e			f		a	c	a	a	a	a	b	b	c	e
1	c	31	b																						a	c	a	20	a	e	b	a		a	a			a	e	c	c	c	a	a	a	e	e	a	f
1	c	12	b																						b					a	c	a		a	a			a	e	c	c	c	a	a	a	b	a,b	a	e
1	c	22	a	17	2	a		5	1	2	1	1	1	1	a	a	a			b	b	a	a	b	a	c	b	11	a	e	d	a		b	e			f		c	c	a	a	a	a	b	b	a	f
1	g	0.3	b																						a	c	a	10	a	e	f	a		a	a			a	e	c	c	c	a	a	a	e	b	a	e
1	c	11	b																						a	c	a	11	a	e	b	a		a	a			a	e	a	c	a	a	a	a	b	b	b	f
1	g	2	a	14	2	a		5	1	2	1	2	1	1	b	a	a			b	b	a	a	b	b					a	d	b		b	e			f		c	c	c	a	a	a	b	b	a	a
1	c	29	b																						a	c	a	15	a	e	b	c		a	a			a	e	c	c	a	a	a	a	b	b	b	f
1	c	37	b																						b					e	c	a		a	a			a	e	c	a	a	a	a	a	b	b	c	e
1	a	7	b																						a	c	a	20	a	e	d	a	7	a	a			a	e	b	b	b	b	b	b	a	a,b	a	e
1	g	23	a	16	29	a		5	1	2	1	1	1	1	a	a	a			b	b	a	a	b	b					e	d	a		d	e			d		c	c	c	c	c	c	b	e	a	f
1	g	14	b																						a	c	a	15	a	e	b	a		a	a			a	e	a	a	a	a	a	a	a	a	a	e
1	g	2	b																						a	c	a	15	a	e	d	a		a	a			a	e	c	c	a	a	a	a	b	b	a	f
1	g	2	b																						a	c	a	20	a	e	d	a		a	a			a	e	c	c	a	a	a	a	b	b	a	f
1	b	1	b																						a	b			a	e	d	a		a	a			a	e	c	c	c	c	c	c	e	e	b	e
1	b	3	b																						b					e	d	c	3	a	a			a	e	b	b	b	b	b	b	e	d	a	f
1	g	4	b																						a	c	a	1	a	e	b	a		a	a			a	e	a	a	a	a	a	a	a	a	a	e
1	c	25	b																						a	c	a	30	a	e	f	a		a	a			a	e	a	c	a	c	a	a	b	a	a	e
1	b	1	b																						a	c	a	13	a	e	d	c		a	a			a	e	b	b	b	b	b	b	b	e	a	f
1	g	3	b																						a	c	a	2	a	e	d	a	3	a	a			a	e	c	c	c	c	c	c	b	b	a	e
1	c	3	b																						b					e	d	a		a	a			a	e	b	b	b	b	b	b	b	b	a	e
1	c	2	b																						b					e	d	a	0	a	a			a	e	b	b	b	b	b	b	b	b	a	e
1	c	14	a	25	10	a		5	1	2	1	1	1	1	a	a	a			b	b	a	a	b	b					f	d	a		d	d			f		a	c	b	b	b	b	b	b	a	e
1	c	3	b																						a	c	a	20	a	e	d	a	3	a	a			a	e	c	c	c	c	c	c	b	b	a	e
1	c	6	b																						a	c	a	28	a	e	d	a	3	a	a			a	e	a	b	b	b	b	b	b	b	a	e
1	c	3	a	18	0.5	a		5	1	2	1	1	1	1	a	a	a			b	b	a	a	b	a	c	a	3	a	e	b	a		b	e			f		b	b	b	b	b	b	b	b	a	e
1	g	3	a	20	10	a		5	1	1	1	1	1	1	a	a	b	5	a	b	a	a	a	f	a	b			b	b	d	a	3	b	e			f		c	c	c	c	c	c	b	b	a	e
1	c	2	a	20	3	c	e																		a	c	a	20	a	e	d	a	3	a	a			a	e	c	c	c	a	a	a	b	b	a	e
1	c	1.5	b																						a	c	a	50	a	e	d	a	3	a	a			a	e	c	c	c	c	c	c	b	b	a	f
1	c	3	b																						b					d	e	b		a	a			a	e	c	a	a	a	c	b	b	b	a	e
1	c	3	a	20	30	a		3	1	1	1	1	1	1	b	a	b	3	b	b	b	b	b		a	c	a	10	a	e	d	a	3	b	c		2	f		c	c	c	a	a	a	b	b	a	e
1	c	3	b																						a	c	b	8	a	e	c	a	3	a	a			a	e	c	c	c	c	c	c	a	a	a	e
1	c	26	b																						a	b			c	e	b	a		a	a			a	e	a	a	a	a	a	a	a	a	a	f
1	a	26	b																						a	c	a	5	a	e	b	a	10	a	a			a	e	b	b	b	a	a	a	b	a,b	a	e
1	c	26	b																						a	c	a	10	a	e	d	a		a	a			a	e	a	a	a	a	a	a	a,b,c	a,b,c	a	e
1	c	15	b																						a	c	a	20	a	e	d	a	5	a	a			a	e	a	a	a	a	a	a	b	b	a	f
1	c	14	a	18	15	a		9	1	1	1	1	1	1	c	b	a			b	b	a	b		a	b			a	d	d	a	5	c	d			d		a	a	a	a	a	a	b	b	a	e
1	c	29	a	19	31	a		25	3	4	1	1	1	2	d	b	a			b	a	a	a	a	b					a	d	a	10	b	c		5	f		a	a	a	a	a	a	a	a	a	e
1	c	25	b																						a	b	a	10	a	e	d	a	15	a	a			a	e	a	a	a	a	a	a	a	a	a	e
1	b	11	b																						a	c	a	14	a	e	b			a	a			a	e	b	b	b	b	b	b	d	d	a	e
1	c	24	a	15	18	c	d																		b					e	c	a		a	a			a	c	c	a	a	a	a	a	a	a	a	e
1	g	2	a	20	27	a		5	1	1	1	2	1	1	b	a	a			a	a	a	b		a	c	a	10	a	e	d	a		b	e			f		a	a	a	a	a	c	b	b	a	e
1	c	16	a	20	4	c	a																		a	b			a	d	d	a	7	a	a			a	e	a	a	a	a	a	a	b	b	a	f
1	c	22	b																						b					e	d	a		a	a			a	e	a	a	a	a	a	a	a	b	a	e
1	c	7	b																						a	b			a	d	d	a		a	a			a	d	a	a	a	a	a	a	c	a	a	f
1	c	14	b																						a	c	a	20	a	e	b	a	10	a	a			a	e	a	a	a	a	a	a	a	b	a	f
1	c	33	a	19	27	c	b																		a	b			b	d	d	c		a	a			a	e	a	a	a	a	a	a	a,b	a,b,c	a	f
1	g	19	a	22	25	a		5	1	1	1	1	1	1	b	a	a			b	b	a	a	b	a	b			a	a	d	a	7	b	e			f		a	a	a	a	a	a	b	b	a	f
1	c	10	b																						b					e	d	a		a	a			a	e	a	a	a	a	a	b	a	d	a	e
1	c	2	b																						a	b			a	e	d	a		a	a			a	e	a	a	a	a	a	a	a	a	a	e
1	c	33	a	26	25	b		10		2	1	2	1	1	a	a	b	2	b	b	b	a	b		a	b			a	a	d	c	15	b	e			f		a	a	a	a	a	a	c	b	a	f
1	a	27	b																						b					e	b	a		a	a			a	e	a	a	a	a	a	a	a	a	a	e
1	c	13	a	21	27	c	e																		a	c	a	29	a	e	d	c		a	a			a	e	a	a	a	a	a	a	a	b	a	f
1	b	20	b																						b					e	d	a		a	a			a	e	a	a	a	a	a	a	a	a	a	e
1	c	23	b																						a	b			a	d	d	c	3	a	a			a	e	c	c	c	a	a	a	a	b	a	f
1	c	8	a	14	2	c	b																		a	c	a	4	c	e	d	c		a	a			a	e	a	a	a	a	a	a	b	b	a	f
1	c	0.25	b																						a	c	a	27	a	e	d	a	20	a	a			a	e	a	a	a	a	a	a	b	b	a	d
1	c	17	b																						a	c	c	3	a	f	c	c		a	a			a	e	a	a	a	a	a	a	b	b	a	e
1	c	29	b																						a	b			a	b	d	c	10	a	a			a	e	a	a	a	a	a	a	b	b	a	f
1	c	13	b																						a	c	a	20	a	e	d	a	3	a	a			a	e	a	a	a	a	a	a	b	b	a	e
1	c	8	b																						a	b			a	d	d	a	4	a	a			a	e	a	c	a	a	a	c	a	b	a	f
1	c	3	b																						a	b			a	e	d	a		a	a			a	e	a	c	c	a	b	c	a	b	a	e
1	c	32	a	25	4	c	e																		a	b			a	f	d	a	3	a	a			a	e	a	a	a	a	a	a	b	b	a	f
1	c	27	b																						a	c	a	4	a	e	d	c		a	a			a	e	a	a	a	a	a	b	b	b	a	f
1	c	5	b																						a	c	a	10	a	e	b	a		a	a			a	e	a	a	a	a	a	a	a	b	a	e
1	c	27	a	30	3	c	a								a										a	c	a	8	a	e	d	c		a	a			a	e	a	a	c	a	a	c	a	e	a	e
1	g	4	a	21	10	a		10	1	1	1	1	1	1	a	a	b	1	d	b	a	a	b		a	c	a	13	a	e	d	a		d	e			f		a	a	a	a	a	a	b	e	a	f
1	g	2	a	12	3	a		5	1	1	1	1	1	1	a	a	b	1	a	b	b	b	b		a	c	a	3	a	e	d	c		d	e			d		a	a	a	a	a	a	a	b	a	f
1	c	12	b																						a	b			b	d	b	a	10	a	a			a	e	a	a	a	a	a	a	b	b	a	e
1	c	6	b																						a	c	a	8	a	e	d	a		a	a			a	e	a	a	a	a	a	a	a	b	a	e
1	c	14	a	20	2	c	h2																		b					d	d	a		a	a			a	e	c	c	c	c	c	c	b	e	c	e
1	b	2	b																						a	c	a	5	a	e	c	a	6	a	a			a	e	b	b	b	a	a	a	b	b	a	f
1	c	11	b																						b					e	b	c		a	a			a	e	b	c	c	a	c	a	b	b	a	f
1	c	25	a	21	2	c	b																		a	b			a	e	b	a	10	a	a			a	e	b	b	b	b	b	b	b	d	a	f
1	c	15	b																						a	c	b	4	a	e	b	a	4	a	a			a	e	a	a	a	a	a	a	b	b	a	f
1	c	9	b																						a	c	a	3	a	e	b	a	10	a	a			a	e	a	a	a	a	a	a	a	a	a	e
1	c	6	b																						a	c	a	10	a	e	d	a		a	a			a	e	c	c	c	a	a	a	a,b	b	a	f
1	g	3	b																						a	c	a	10	a	e	d	a	10	a	a			a	e	b	b	b	b	b	b	b	b	a	e
1	a	2	b																						a	c	a	10	a	e	d	a	10	a	a			a	e	b	b	b	b	b	b	b	b	a	e
1	g	2	b																						a	c	a	10	a	e	d	a	10	a	a			a	e	b	b	b	b	b	b	b	b	a	e
1	c	29	b																						a	c	a	15	a	d	b	c	5	a	a			a	d	c	c	c	a	c	a	d	d	a	f
1	g	2	b																						a	c	a	10	a	e	d	a	10	a	a			a	e	b	b	b	b	b	b	b	b	a	e
1	c	15	b																						a	c	a	20	a	e	b	a	10	a	a			a	e	c	c	c	c	c	c	e	e	c	f
1	c	18	b																						a	b			a	e	b	b	5	a	a			a	e	c	c	c	c	c	c	d	e	b	a
1	g	1	b																						a	c	a	10	a	e	d	a		a	a			a	e	a	a	a	a	b	b	b	b	a	e
1	c	7	b																						a	b			a	f	d	a		a	a			a	e	a	a	a	a	a	a	a	e	a	f
1	c	6	b																						a	c	a	24	a	e	d	a		a	a			a	e	a	c	c	a	c	a	a	e	a	f
1	c	17	a	35	18	a		5-6	1	2	1	2	1	1	b	a	a			b	b	b	a	b	a	b			a	b	b	a		d	d			f		a	a	a	a	a	a	b	b	a	e
1	c	20	b																						a	b			a	e	d	c	10	a	a			a	e	c	c	a	a	a	a	a	a	a	f
1	b	10	a	22	10	a		5	1	1	1	1	1	1	a	a	a			b	b	a	a	b	a	c	c	9	c	e	d	b	10	b	e			f		c	c	c	c	c	c	d	e	c	f
1	g	9	b																						b					e	c	a		a	a			a	e	c	c	c	c	c	c	e	e	c	f
1	g	1	b																						b					d	e	b		a	a			a	a	b	b	b	b	b	b	b	b	b	c
1	b	15	a	22	3	a		5	1	1	1	1	1	1	b	a	a			b	b	a	a	c	b					d	d	c		d	d			f		a	b	a	c	a	c	c	b	a	c
1	h3	6	b																						a	c	a	15	a	e	d	c	15	a	a			a	e	c	c	c	c	c	c	b	b	a	f
1	h9	29	b																						a	c	a	35	a	e	d	c	15	a	a			a	e	c	c	c	c	c	c	b	b	a	f
1	c	32	a	35	15	a		10	1	2	1	2	1	1	c	c	a			b	b	b	b		b					a	b	c	5	b	d			d		c	c	c	c	a	a	b	e	a	f
1	c	25	b																						b					a	d	b	5	a	a			a	e	c	c	b	b	b	b	b	b	b	f
1	c	31	a	21	33	a		11-20	2	2	1	2	2	1	b	a	b	10	c	b	b	b	b		a	c	a	7	a	e	d	b		c	d			d		c	c	c	a	a	a	b	b	a	a
1	c	12	b																						a	c	a	12	a	e	f	a		a	a			a	e	a	a	a	a	a	a	b	b	a	e
1	b	10	b																						a	c	a	4	a	e	b	a	10	a	a			a	e	a	a	a	a	a	a	b	b	a	e
1	c	31	b																						a	b			a	d	d	a	10	a	a			a	e	a	a	a	a	a	a	b	b	a	e
1	c	5	b																						b					e	b	a		a	a			a	d	a	a	a	a	a	a	a	b	b	e
1	c	3	b																						b					e	d	a	8	a	a			a	e	a	a	a	a	a	a	a	a	a	e
1	c	1	b																						a	c	a	15	a	e	d	a	8	a	a			a	e	a	a	a	a	a	a	a	a	a	e
1	g	3	b																						a	c	a	10	a	e	b	a	10	a	a			a	e	b	a	a	a	a	a	a	a	a	e
1	a	15	a	25	20	a		5	1	1	2	1	1	1	a	a	a			b	b	a	a	c	a	c	b	2	a	e	d	a	8	b	e			d		a	a	a	a	a	a	b	b	a	e
1	g	3	b																						a	c	c	15	a	d	c	a	20	a	a			a	e	a	a	a	a	a	a	e	b	a	f
1	c	5	a	19	4	c	b																		a	c	a	15	a	e	c	a		a	a			a	c	a	a	a	a	a	a	b	b	a	e
1	g	3.5	a	20	18	a		5	1	1	2	2	2	1	a	a	a			b	b	a	a	c	a	c	a	5	a	e	d	a	10	b	e			d		b	a	a	a	a	a	a	a	a	e
1	g	3	b																						a	c	a	15	a	e	d	a	15	a	a			a	e	a	a	a	a	a	a	e	e	a	f
1	c	4	b																						a	c	a	5	a	e	d	a		a	a			a	e	a	a	a	a	a	a	a,b	a,b	a	e
1	c	4	a	18	24	c	b																		b					a	d	a	2	a	a			a	e	a	a	a	a	a	a	b	b	a	e
1	c	3	b																						a	c	a	6	a	e	d	a		a	a			a	e	a	a	a	a	a	a	a	a	a	f
1	c	0.25	b																						a	c	a	5	a	e	b	a		a	a			a	e	a	a	a	a	a	a	b	b	a	e
1	c	26	a	20	3	b		10	1	2	1	1	1	1	c	c	a			b	b	a	b		b					a	b	a	2	b	e			f		a	a	a	a	a	a	b	b	a	e
1	c	20	b																						b					e	d	a	2	a	a			a	e	a	a	a	a	a	a	b	b	a	e
1	d	2	b																						a	b			b	d	d	a	2	a	a			a	e	a	a	a	a	a	a	b	b	a	e
1	c	10	b																						b					e	d	c	4	a	a			a	d	c	c	a	a	a	a	b	d	a	e
1	c	3	b																						a	c	a	3	a	e	d	a		a	a			a	e	a	a	a	a	a	a	a	b	b	f
1	c	3	a	18	1	c	e																		a	c	a	3	a	e	d	a		a	a			a	e	a	a	a	a	a	a	a	b	b	e
1	c	3	b																						a	c	a	15	a	e	d	a	2	a	a			a	e	a	a	a	a	a	a	b	b	a	e
1	c	17	b																						b					e	d	a	4	a	a			a	e	c	c	c	a	a	a	b	b	c	e
1	c	25	b																						a	b			a	e	b	a	10	a	a			a	e	a	a	a	a	a	a	b	b	a	e
1	c	3.5	a	10	1	a		5	1	1	1	1	1	1	b	a	a			b	b	a	a	b	a	c	a	18	a	e	b	b		b	e			f		a	a	c	a	a	a	a	a	b	f
1	f	4	a	17	8	a		9	1	1	1	2	1	1	a	a	a			b	b	a	a	c	a	c	a	10	a	e	d	c		b	e			f		a	a	a	a	a	a	b	b	a	e
1	g	3	a	30	30	a		20	2	1	1	1	1	1	a	a	a			b	b	a	a	c	b					e	d	c		b	d			d		c	c	c	c	c	c	b	b	a	f
1	c	28	a	19	1	a		20	2	1	1	2	1	1	a	a	a			b	b	a	a	b	a	b			a	e	b	a		b	e			f		a	a	a	a	a	a	a	a	a	e
1	c	14	b																						b					e	d	a		a	a			a	e	c	a	a	a	a	a	b	d	a	e
1	c	3	a	18	3	a		20	2	1	1	2	1	1	a	a	a			b	b	a	a	b	a	c	a	20	a	d	b	a		b	e			f		a	a	a	a	a	a	b	b	a	e
1	c	3	b																						a	c	a	17	a	e	d	a	3	a	a			a	e	a	a	a	a	a	a	b	b	a	f
1	c	5	b																						a	b			a	d	b	b		a	a			a	e	c	c	c	c	c	c	e	e	b	a
1	c	14	a	17	2.5	a		20	2	1	2	2	1	1	a	a	a			b	b	a	a	c	a	c	a	9	a	e	b	a		b	e			f		c	c	a	c	c	a	a	b	a	e
1	c	28	b																						a	c	b	3	a	e	d	a		a	a			a	e	a	b	a	c	a	a	c	a	a	f
1	c	16	a	20	20	a		10	1	1	1	1	1	1	a	a	b	3	d	b	b	b	b		a	b			a	e	d	a		d	c		5	f		a	a	a	a	a	a	a	b	c	f
1	c	5	b																						a	b			a	e	f	a		a	a			a	e	c	c	c	c	c	c	e	e	c	f
1	f	8	b																						a	c	a	24	a	e	d	a		a	a			a	e	b	b	b	b	b	b	b	b	a	f
1	c	5	b																						b					c	b	c		a	a			a	e	c	c	c	c	a	a	a	a	a	f
1	c	10	b																						a	c	a	8	a	e	d	a		a	a			a	e	c	c	c	a	a	a	e	b	c	e
1	c	5	a	18	6	a		20	2	1	2	2	1	1	a	a	a			b	b	a	a	c	a	c	a	21	a	e	d	a	4	b	d			f		c	c	c	a	a	a	e	b	a	f
1	c	8	b																						b					e	d	a		a	a			a	e	c	c	c	c	c	c	b	b	a	a
1	c	20	b																						a	b			a	d	b	c		a	a			a	e	c	c	c	c	c	c	b	a,b	a	f
1	g	7	a	19	9	a		10	1	4	1	2	2	1	a	a	b	3	c	a	a	a	a	c	b					a	d	a	20	b	c		4	d		a	a	a	a	a	a	a	a	a	f
1	g	4	a	18	3	a		9	1	1	1	1	1	1	a	a	b	1	d	b	a	b	a	a	a	c	a	5	a	c	d	a	5	b	d			f		c	c	c	a	a	c	a	e	b	e
1	g	5	a	18	3	a		7	1	1	1	1	1	1	a	a	b	2	d	b	a	b	a	a	a	c	a	6	a	c	d	a	6	b	d			e		b	b	c	a	a	c	a	e	b	e
1	g	6	b																						a	c	b	4	a	e	d	c		a	a			a	e	c	c	c	a	a	a	b	b	a	f
1	h12	10	b																						a	c	a	2	a	e	f	c	10	a	a			a	e	a	c	a	a	a	a	a	a,b	b	f
1	g	7	a	18	3	a		7	1	1	1	1	1	1	a	a	b	2	d	b	a	b	b		a	b			a	d	d	a	5	b	d			f		c	c	c	a	a	c	a	e	b	e
1	c	15	b																						a	c	a	5	a	e	b	a		a	a			a	e	a	c	c	a	c	c	e	b	a	f
1	c	12	b																						a	c	a	22	a	e	b	a	7	a	a			a	e	c	c	c	c	c	a	e	b	b	e
1	c	8	a	18	1	a		20	2	2	2	1	1	1	a	a	a			b	b	b	a	c	a	c	a	7	a	e	d	a		b	e			f		a	a	a	a	a	a	a	b	b	e
1	c	12	b																						a	c	a	9	a	e	b	a		a	a			a	e	c	c	c	a	a	a	e	e	b	e
1	h12	11	b																						a	c	a	5	a	e	d	c		a	a			a	e	c	c	c	c	c	c	e	e	b	e
1	c	5	b																						a	c	a	8	a	e	b	a		a	a			a	e	c	c	c	c	c	c	e	e	b	f
1	c	2	b																						a	c	a	15	a	e	d	a		a	a			a	e	c	a	a	a	a	a	b	b	a	e
1	b	6	a	19	10	a		20	2	2	2	1	1	1	a	a	a			b	b	b	b		a	c	c	6	a	b	b	c	6	b	e			f		c	c	c	a	a	a	e	b	a	f
1	g	15	a	20	10	a		10	1	1	2	2	2	2	a	b	b	2	b	a	b	a	a	b	b					a	d	a	20	b	c		10	d		a	a	a	a	a	a	a	a	a	f
1	b	3	a	11	2	a		5	1	1	1	1	2	2	c	c	b	2	d	b	b	b	b		a	b			a	e	b	a		b	d			d		c	c	c	c	c	c	a	b	b	e
1	g	12	a	22	8	a		10	1	4	1	2	2	1	a	a	b	4	c	a	a	a	a	d	b					a	b	a	10	b	e			d		a	a	a	a	a	a	a	b	a	f
1	c	33	b																						a	c	a	25	a	e	d	a		a	a			a	e	a	a	a	a	a	a	b	e	a	e
1	h6	15	a	12	2	a		20	2	2	2	1	1	1	a	a	a			b	b	b	b		b					e	b	a		d	d			d		a	a	a	a	a	a	b	e	a	e
1	g	17	a	20	24	a		20	2	1	1	1	1	1	b	b	a			b	b	b	a	a	b					a	d	c		b	d			f		c	c	c	c	c	c	e	e	a	f
1	c	11	b																						a	c	a	25	a	e	b	a		a	a			a	e	a	c	a	a	a	a	b	b	b	e
1	c	5	b																						a	c	a	25	a	e	b	a		a	a			a	e	a	c	a	a	a	a	b	b	b	e
1	c	22	a	20	6	a		20	2	2	2	1	1	1	a	a	a			b	b	b	b		a	c	a	18	a	e	d	c		b	d			f		c	c	a	a	a	a	c	b	a	f
1	c	25	b																						a	b			a	d	d	c	15	a	a			a	e	a	a	a	a	a	a	a	b	a	f
1	c	4	b																						b					e	d	a		a	a			a	e	c	c	c	a	a	a	b	b	a	f
1	b	6	b																						b					e	d	a		a	a			a	e	c	c	c	a	a	a	b	b	a	f
1	c	12	b																						a	c	a	25	a	e	d	c		a	a			a	e	c	c	c	c	b	b	e	e	c	e
1	c	14	b																						b					e	b	a		a	a			a	e	c	c	c	c	c	c	b	b	a	a
1	b	3	b																						b					e	d	a		a	a			a	e	c	c	c	c	c	c	e	b	a	a
1	c	5	b																						a	c	b	25	a	e	d	c		a	a			a	e	c	c	c	a	a	a	b	a	a	f
1	c	20	b																						b					e	d	a		a	a			a	e	c	b	a	c	a	a	c	a,b	a	f
1	c	4	a	23	5	a		20	2	3	2	1	1	1	a	a	a			b	b	b	b		a	c	a	5	a	e	d	a	8	d	e			f		a	a	a	a	a	a	a	b	a	e
1	c	2	b																						a	c	a	23	a	e	d	a		a	a			a	e	a	a	a	a	a	a	a	b	a	e
1	c	5	a	25	0	b		0					1	1	b	a	a			b	b	b	b		a	c	a	2	a	e	f	c		b	e			f		c	c	c	a	a	a	b	b	a	f
1	c	10	a	28	6	a		20	2	3	2	2	1	1	a	a	a			b	b	b	b		b					a	d	a	10	b	e			f		c	c	c	a	a	a	b	b	a	f
1	c	3	b																						a	b			a	b	d	a		a	a			a	e	a	a	a	a	a	a	a	b	a	e
1	c	17	b																						a	c	a	19	a	a	b	b		a	a			a	b	a	a	a	a	a	a	a	b	a	e
1	c	11	b																						a	c	a	11	a	e	d	a		a	a			a	e	a	a	a	a	a	a	a,b	a	a	f
1	c	5	a	20	15	b				1	1		1	1	a	a	b	2	d	b	a	b	b		a	b	a	10	a	a	b	a		d	e			f		c	c	c	a	a	a	b	b	a	e
1	c	5	b																						a	c	a	10	a	e	d	a		a	a			a	e	c	b	a	c	a	a	a	a	a	f
1	h6	4	b																						a	c	a	30	a	e	b	a	4	a	a			a	e	c	c	a	c	a	a	b	b	a	e
1	c	5	b																						a	c	a	20	a	e	d	a		a	a			a	e	c	c	c	c	c	c	e	e	c	e
1	c	16	a	20	20	a		8-10	1	2	1	1	1	1	b	a	b	3	c	b	b	b	a	a	a	c	a	20	a	e	b	a		b	c		5	d		a	a	a	a	a	a	b	b	a	e
1	c	7	b																						a	c	a	10	a	e	d	a		a	a			a	e	a	a	a	a	a	a	b	b	a	f
1	a	16	b																						a	c	a	20	a	e	d	a	15	a	a			a	e	a	a	a	a	a	a	b	a	a	e
1	c	5	a	20	10	b		3			1		1	1	b	c	b	2	b	b	a	b	b		a	c	a	15	a	e	d	a	5	b	e			f		c	b	b	b	b	b	b	b	a	f
1	g	25	b																						b					e	d	a		a	a			a	e	a	a	a	a	a	a	b	b	a	e
1	c	6	a	22	1	a		9	1	1	2	2	1	1	a	a	a			b	b	b	b		a	c	c	10	a	e	d	a		b	e			f		a	a	a	a	a	a	e	e	a	f
1	g	15	a	23	30	a		6	1	1	1	1	1	1	a	a	b	3	d	b	b	b	b		a	c	a	20	a	e	d	a		b	c		10	f		c	c	c	b	b	b	b	a	b	e
1	c	33	a	30	20	a		7	1	1	1	2	1	1	a	a	b	2	d	b	b	b	b		a	c	a	20	a	e	d	a		b	c		6	f		c	c	b	b	b	b	b	b	a	e
1	c	8	a	19	15	b			1	1	1	2	1	1	c	c	a			b	b	a	b		a	c	a	15	a	e	d	c		b	e			d		a	a	c	a	a	a	a	b	a	e
1	c	17	b																						a	c	a	10	a	e	d	a		a	a			a	e	a	a	a	a	a	a	a	e	c	e
1	c	2	b																						a	c	a	15	a	e	b	c		a	a			a	e	c	c	c	c	c	c	b	b	c	f
1	c	13	b																						a	b			a	d	b	c		a	a			a	e	c	c	c	a	a	a	b	b	a	f
1	c	28	b																						b					e	b	a		a	a			a	e	a	a	a	a	a	a	a,b	a,b	a	e
1	c	12	b																						a	c	a	10	a	e	d	a		a	a			a	e	a	a	a	a	a	a	b	b	a	e
1	c	10	b																						a	c	a	5	a	e	d	a		a	a			a	e	c	b	a	c	a	a	a	a	a	f
1	c	10	b																						a	c	a	15	a	e	d	a		a	a			a	e	a	a	a	a	a	a	a	b	a	e
1	c	12	b																						a	a				d	d	a		a	a			a	e	a	a	a	a	a	a	a	b	a	e
1	c	10	a	20	0	a		20	2	1	2	2	1	1	a	a	a			b	b	b	b		a	c	a	30	a	e	d	a	30	b	d			f		c	c	c	c	a	a	b	b	a	e
1	c	3	b																						b					e	d	a		a	a			a	e	c	c	c	a	c	a	e	a,b	b	e
1	h6	16	b																						a	c	b	15	a	e	d	a		a	a			a	e	a	a	a	a	a	a	a	b	a	e
1	c	21	b																						b					e	d	a		a	a			a	e	c	c	c	c	c	c	b	b	a	e
1	g	10	b																						a	c	b	15	a	e	d	a		a	a			a	e	a	a	a	a	a	a	a	b	a	e
1	g	15	b																						a	c	b	15	a	e	d	a		a	a			a	e	a	a	a	a	a	a	a	b	a	e
1	b	1	b																						a	c	a	20	a	e	d	a		a	a			a	e	a	a	a	a	a	a	e	b	a	e
1	c	14	b																						a	c	a	30	a	e	d	a		a	a			a	e	c	c	a	c	a	a	b	a,b	a	e
1	c	7	b																						a	c	b	15	b	d	c	c		a	a			a	d	c	c	c	a	a	a	b	b	a	f
1	c	12	b																						b					e	d	a		a	a			a	e	c	c	c	c	c	c	e	e	a	e
1	c	3	a	19	7	a		20	2	1	2	2	1	2	a	a	a			b	b	b	b		a	c	a	11	a	e	b	a		b	e			f		c	c	c	a	a	a	b	a,b	b	e
1	c	30	b																						b					e	c	a		a	a			a	e	c	c	c	a	a	a	b	a,b	b	e
1	c	2	b																						b					e	c	a	2	a	a			a	e	c	c	c	c	c	c	b	b	a	e
1	b	10	b																						a	c	a	10	a	e	d	a	10	a	a			a	e	c	c	c	c	c	c	b	b	a	e
1	c	1	a	20	4	a		20	2	2	1	2	1	1	a	a	a			b	b	b	b		a	c	a	15	a	e	d	a		b	e			f		a	a	a	a	a	a	a,b	a,b	a	e
1	c	14	b																						b					e	d	a		a	a			a	e	a	a	a	a	a	a	a,b	a,b	a	e
1	g	22	a	24	15	a		20	2	2	1	2	1	1	a	a	a			b	b	b	b		a	c	a	3	a	e	d	a	20	b	d			f		a	a	a	a	a	a	b	b	a	e
1	g	2	a	19	20	a		9	1	1	1	1	1	1	a	a	a			b	b	b	b		b					e	d	a		b	d			f		c	c	c	c	c	c	b	e	a	f
1	a	32	b																						a	c	a	40	a	e	d	a	30	a	a			a	e	a	a	a	a	a	a	a,b	a,b	a	e
1	c	20	a	21	9	a		20	2	2	2	2	1	1	a	a	a			b	b	b	b		a	b			a	a	d	a	10	b	d			f		a	a	a	a	a	a	a	a	a	f
1	c	25	a	18	25	a		20	2	2	2	1	1	1	a	a	a			b	b	b	b		a	b			a	d	d	a		b	e			d		a	a	a	a	a	a	a,b	a,b	a	e
1	c	25	b																						b					e	d	a		a	a			a	e	a	a	a	a	a	a	a	a,b	a	f
1	c	12	b																						b					e	d	a		a	a			a	e	a	a	a	a	a	a	a,b	a,b	a	e
1	c	0.25	b																						b					e	d	a		a	a			a	e	a	a	a	a	a	a	a,b	a,b	a	e
1	c	10	b																						b					e	d	a		a	a			a	e	a	a	a	a	a	a	a,b	a,b	a	e
1	c	25	a	19	30	a		20	2	2	2	2	1	1	a	a	a			b	b	b	b		a	b			a	e	d	a		b	e			d		a	a	a	a	a	a	a,b	a,b	a	e
1	g	8	b																						b					e	d	a		a	a			a	e	a	a	a	a	a	a	a,b	a,b	a	e
1	c	20	b																						a	b	a	20	a	e	d	a	2	a	a			a	e	a	c	a	a	a	a	b	b	a	f
1	c	9	b																						a	c	a	27	a	e	c	a		a	a			a	e	c	a	a	a	a	a	b	b	a	e
1	b	8	a	18	4	b									d	a	a			b	b	b	b		a	c	a	15	a	e	d	a		b	d			f		a	a	a	a	a	a	a,b	b	a	f
1	a	1	b																						a	c	b	15	a	e	b	a	2	a	a			a	e	a	c	a	a	a	a	b	b	a	f
1	g	1.5	b																						a	b	a	1.5	a	e	b	a	2	a	a			a	e	a	c	a	c	a	a	b	b	a	f
1	g	13	b																						a	c	a	15	a	e	b	a	13	a	a			a	e	a	c	a	a	a	a	b	b	a	f
1	g	8	b																						b					f	f	c		a	a			a	e	c	c	c	c	c	c	b	b	a	f
1	c	26	b																						a	c	a	15	a	e	d	a		a	a			a	e	a	a	a	a	a	a	b	b	a	f
1	g	10	b																						a	b	a		a	e	d	a		a	a			a	e	a	c	a	a	a	a	b	b	a	f
1	g	14	b																						a	c	a	14	a	e	d	a	14	a	a			a	e	a	a	a	a	a	a	a	b	a	f
1	c	1	b																						a	c	a	14	a	e	d	a	10	a	a			a	e	a	a	a	a	a	a	b	b	a	f
1	g	31	b																						b					e	d	a	20	a	a			a	e	a	a	a	a	a	a	a	b	a	f
1	c	3	a	18	17	a		20	2	2	2	2	1	1	a	a	a			b	b	b	b		a	c	a	15	a	e	d	a		b	d			f		c	c	c	a	a	a	b	b	c	f
1	a	19	a	20	30	a		20	2	4	1	2	1	1	a	a	b	b	b	b	a	b	b		a	c	a	10	a	e	b	a		c	d			d		c	c	c	c	c	c	e	a	a	f
1	c	3	b																						a	c	a	15	a	e	d	c		a	a			a	e	a	b	b	b	c	c	d	e	a	e
1	h7	13	a	20	15	a		5	1	1	2	2	1	1	a	a	a			b	b	b	b		a	b			a	e	d	a	13	b	d			f		a	b	b	b	b	b	d	d	a	e
1	b	10	a	21	20	a		20	2	2	2	2	1	1	a	a	a			b	b	b	b		a	c	a	10	a	e	b	c		b	d			f		c	c	c	c	c	c	b	e	a	f
1	g	6	a	18	10	a		20	2	3	2	2	2	1	a	a	a			b	b	b	b		a	b	a	2	a	a	d	a	3	b	d			f		c	c	c	c	c	c	b	b	a	f
1	g	27	a	18	5	b			1	1	1	1	1	1	a	a	b	1	d	b	b	b	b		a	c	a	8	a	e	d	a		c	e	f		f		c	b	a	a	a	a	a	a	a	f
1	g	18	a	11	6	c	a																		a	c	b	14	a	a	d	b		a	a			a	e	c	b	a	a	a	a	a	a	a	f
1	g	20	a	18	7	a		15	2	1	1	1	1	1	d	c	a			b	b	b	b		a	b	a	6	a	e	d	a		c	e			f		c	a	a	a	c	a	a	a	a	f
1	c	20	b																						a	b			a	e	d	c	8	a	a			a	e	c	c	c	c	c	c	b	b	c	f
1	c	23	a	20	15	a		20	2	3	2	2	1	2	a	a	a			b	b	b	b		a	c	a	15	a	e	d	a		b	e			f		a	a	a	a	a	a	b	a	a	f
1	c	26	b																						b					e	b	a	20	a	a			a	e	c	c	c	a	a	a	b	b	a	e
1	c	13	b																						b					f	b	a		a	a			a	e	c	c	c	a	c	c	e	b	a	f
1	c	30	a	26	22	a		20	2	4	1	1	1	2	a	a	a			b	a	b	b		a	b			a	a	b	c	5	b	d			f		c	c	a	a	a	a	a,b	e	a	f
1	c	7	b																						a	c	a	3	a	e	d	c		a	a			a	e	a	a	c	c	c	c	a,b	a,b	a	f
1	c	32	a	25	7	c	a																		a	c	a	20	a	e	d	a	20	a	a			a	e	b	b	b	b	b	b	d	b	b	e
1	c	20	a	20	20	c	e																		a	c	a	15	a	e	d	a	10	a	a			a	e	c	a	a	a	a	a	b	b	a	f
1	c	26	b																						b					e	b	a	20	a	a			a	e	a	c	a	a	c	a	a,b	b	a	e
1	c	25	b																						b					c	d	a		a	a			a	e	a	a	a	a	a	a	a	b	a	f
1	c	31	b																						a	c	a	15	a	e	d	a		a	a			a	e	a	a	a	a	a	a	a	b	a	e
1	c	5	a	17	2	c	e																		a	c	a	6	a	e	f	c		a	a			a	e	a	a	a	c	c	c	b	b	a	e
1	c	4	b																						a	c	a	12	a	e	b	b		a	a			a	e	c	c	c	c	c	c	e	b	a	e
1	b	20	a	20	20	b		6		2	1	1	1	1	b	a	a			b	b	b	b		a	b			a	a	d	a	10	b	e			f		a	a	a	a	a	a	b	e	a	f
1	c	1	b																						a	c	a	21	a	e	d	a		a	a			a	e	b	b	b	b	b	b	a,b	a,b	a	e
1	h5	2	b																						a	c	a	21	a	d	d	a		a	a			a	e	c	c	c	a	a	a	b	a,b	a	f
1	g	2	a	20	15	a		20	2	3	1	2	2	1	a	a	a			b	b	b	b		a	b			a	a	d	a		b	d			f		a	a	a	a	a	a	a,b	a,b	a	f
1	c	8	b																						a	c	a	10	a	e	b	a		a	a			a	e	a	a	a	a	a	a	a,b	b	a	e
1	a	12	a	20	5	a		9	1	1	1	2	2	2	a	a	a			b	b	b	b		a	c	a	10	a	e	d	a	10	b	d			f		a	a	a	a	a	a	a,b	a,b	a	e
1	c	29	b																						a	c	a	25	a	e	d	a	20	a	a			a	e	a	a	a	a	a	a	b	a,b	a	f
1	c	13	b																						a	c	a	10	a	e	d	a	10	a	a			a	e	a	a	a	a	a	a	a,b	b	a	f
1	c	31	b																						a	b			a	b	d	a	10	a	a			a	e	a	a	c	a	a	a	b	b	a	f
1	c	1	b																						b					e	d	a		a	a			a	e	a	a	a	a	a	a	a,b	a,b	a	e
1	c	3	b																						a	c	a	21	a	e	b	a		a	a			a	e	a	a	a	a	a	a	a,b	b	a	e
1	c	4	b																						b					e	d	a		a	a			a	e	b	b	b	b	b	b	e	e	c	f
1	b	25	a	15	8	b									a	c	b		d	b	b	b	a	c	a	b			a	e	c	a		b	e			d		a	a	a	a	a	a	b	b	a	e
1	b	4	a	15	5	b									b	c	b	2	d	b	b	b	a	c	a	c	c	22	a	e	d	a		b	e			f		a	a	a	a	a	a	b	b	a	e
1	g	4	b																						a	c	a	22	a	e	f	a		a	a			a	e	a	a	a	a	a	a	a	b	a	f
1	c	7	b																						b					a	b	a		a	a			a	e	a	a	a	a	a	a	a	a,b	a	e
1	c	22	a	18	3	b									b	b	a			b	b	b	b		a	b			a	e	d	a		b	e			f		c	c	c	a	a	a	b	b	a	e
1	c	3	b																						a	c	a	22	a	e	d	a		a	a			a	e	a	a	a	a	a	a	a	b	a	e
1	b	10	b																						a	c	a	10	a	e	d	a		a	a			a	e	a	b	b	a	a	a	a	a,b	a	e
1	g	0.3	b																						a	b			b	c	d	a		a	a			a	e	a	b	b	a	a	a	a,b	a,b	a	e
1	c	2	b																						a	c	a	22	a	e	d	a	15	a	a			a	e	a	b	b	a	a	a	a	a,b	a	f
1	b	15	b																						a	c	a	22	a	e	d	a	15	a	a			a	e	a	b	b	a	a	a	a	b	a	e
1	g	10	b																						a	c	a	22	a	e	b	a		a	a			a	e	a	b	b	a	a	a	a	b	a	e
1	g	27	b																						a	c	a	22	a	e	d	a		a	a			a	e	a	b	b	a	a	a	a	b	a	e
1	c	23	b																						a	c	a	27	a	e	d	c	15	a	a			a	e	a	a	a	a	a	a	a,b	a,b	a	e
1	c	23	a	25	5	c	a																		a	b	a	16	b	a	d	c	15	a	a			a	e	a	a	a	a	a	a	a,b	a,b	a	e
1	c	20	b																						b					e	d	c	15	a	a			a	e	a	a	a	a	a	a	a	a,b	a	e
1	c	23	b																						b					e	d	c	15	a	a			a	e	a	a	a	a	a	a	a	a,b	a	e
1	c	31	b																						b					e	d	c	15	a	a			a	e	a	a	a	a	a	a	a	a,b	a	e
1	c	0.25	a	20	10	c	e																		a	c	a	10	a	e	d	a		a	a			a	e	a	b	b	a	a	a	a	b	a	f
1	f	0.25	b																						a	b			a	e	d	a		a	a			a	e	a	a	a	a	a	c	b	b	a	f
1	c	3	b																						a	b			a	d	d	a		a	a			a	e	a	a	a	a	a	a	b	b	a	e
1	g	23	a	17	37	c	d																		a	b			a	d	b	c		a	a			a	e	c	c	c	c	c	c	a	e	a	f
1	h7	14	b																						a	c	a	10	a	e	d	c	15	a	a			a	e	a	b	b	a	a	a	a	a,b	a	e
1	c	11	b																						a	b	a	10	a	e	d	a	8	a	a			a	e	a	a	a	a	a	a	b	b	a	f
1	c	19	b																						a	c	a	2	a	e	b	a	8	a	a			a	e	c	a	a	a	a	a	a	b	a	f
1	c	35	b																						a	c	a	25	a	e	b	a	8	a	a			a	e	a	a	a	a	a	a	b	b	a	f
1	c	30	b																						b					e	b	a	8	a	a			a	e	a	a	a	a	a	a	b	b	a	f
1	c	20	a	20	2	c	e								a					b					a	c	a	20	a	e	d	a		a	a			a	e	a	a	a	a	a	a	a	b	a	e
1	c	12	a	18	10	b									b	c	a			b	b	b	b		b					e	d	a	8	b	e			f		a	c	c	c	c	c	e	e	a	f
1	c	5	a	16	2	c	a								a										a	c	a	4	a	e	d	a		a	a			a	e	c	c	a	a	a	a	a,b	a,b	a	f
1	c	12	b																						a	c	a	46	a	e	d	c	4	a	a			a	e	a	a	a	a	a	a	a	a	a	f
1	c	10	b																						a	c	a	10	a	e	d	a	7	a	a			a	e	c	a	c	c	c	c	b	b	a	d
1	c	10	b																						b					d	d	a		a	a			a	e	a	a	a	a	a	a	a	a	a	f
1	c	12	b																						a	c	a	25	a	e	d	a	5	a	a			a	e	a	a	a	a	a	a	a	b	b	f
1	c	22	a	23	18	a		16	2	2	1	2	1	1	b	c	a			b	a	b	a	a	a	b	a		a	e	d	a	5	b	c		3	f		a	a	a	a	a	a	a	e	b	f
1	c	14	b																						a	c	a	8	a	e	d	a	8	a	a			a	e	a	a	a	a	a	a	b	b	a	f
1	c	8	b																						a	c	a	25	a	e	d	a		a	a			a	e	a	a	a	a	a	a	a	b	a	e
1	c	38	b																						b					e	d	a		a	a			a	e	a	a	a	a	a	a	a	e	a	f
1	c	3	b																						a	c	a	10	a	e	d	a	10	a	a			a	e	a	a	a	a	a	a	a	b	a	e
1	c	27	b																						a	c	a	25	a	e	d	a	4	a	a			a	e	a	a	a	a	a	a	b	b	a	f
1	c	9	b																						b					e	d	a		a	a			a	e	a	a	a	a	a	a	b	a,b	a	f
1	c	15	b																						a	b			a	d	d	a	15	a	a			a	e	a	a	a	a	a	a	a	b	a	e
1	c	12	b																						a	c	a	100	a	e	d	b		a	a			a	d	a	a	a	a	a	a	b	b	b	a
1	f	7	b																						a	c	a	15	a	e	d	a	7	a	a			a	e	a	a	a	a	a	a	a	b	a	e
1	a	7	b																						a	c	a	10	a	e	b	a	4.5	a	a			a	e	a	a	a	a	a	a	a	b	a	f
1	g	10	b																						a	b			a	c	f	c		a	a			a	e	c	c	c	a	c	a	b	b	a	f
1	b	9	a	19	22	c	b																		a	c	a	13	a	e	d	a	4	a	a			a	e	a	a	a	a	a	a	a	a	a	f
1	g	10	a	20	15	b			6	1	1		1	1	b	c	a			b	a	b	a	a	a	b			a	c	d	c		b	e			f		c	c	c	c	c	c	a	b	a	f
1	b	20	a	19	25	c	f																		a	c	a	25	a	b	d	a	4	a	a			a	e	a	a	a	a	a	a	a	a	a	f
1	c	13	a	16	23	b			1	2	1		1	1	b	c	b	2	d	b	b	b	a	b	a	b			a	b	d	a		b	e			f		a	a	a	a	a	a	b	b	a	d
1	c	15	a	20	20	a		25	3	3	1	2	2	1	a	a	a			b	b	b	b		b					a	b	a	10	b	e			f		c	c	c	a	a	a	a	a	a	f
1	c	32	b																						a	c	a	31	a	e	d	a	15	a	a			a	e	a	a	a	a	a	a	b	a,b	a	e
1	b	15	b																						a	c	a	15	a	e	b	a		a	a			a	e	a	a	a	a	a	a	a	b	a	e
1	c	24	b																						a	b			a	e	b	a	15	a	a			a	e	a	a	c	a	c	a	a	b	a	e
1	c	7	a	20	10	b									c	b	a			b	b	b	b		a	b	a	15	a	e	b	a	6	b	e			f		a	a	c	a	a	a	b	e	a	f
1	c	7	a	19	3	a		9	1	1	2	2	2	1	a	a	a			b	b	b	b		b					e	d	a	5	b	e			f		c	c	c	a	a	c	e	b	a	e
1	c	12	b																						b					e	d	a		a	a			a	e	c	c	c	a	a	a	b	b	a	f
1	c	26	b																						b					e	f	c		a	a			a	e	b	b	b	c	c	c	d	e	a	f
1	c	7	b																						a	c	a	15	a	e	d	c	5	a	a			a	e	c	c	c	a	a	a	b	b	c	f
1	c	3	b																						b					e	d	a		a	a			a	e	c	c	c	c	c	c	e	b	a	e
1	a	0.4	b																						b					e	d	a		a	a			a	e	a	a	a	a	a	a	a	b	a	e
1	c	32	b																						a	c	a	15	a	e	b	a		a	a			a	e	c	c	c	b	b	b	d	d	a	e
1	c	3	a	25	10	a		9	1	1	1	2	2	1	a	a	a			b	b	b	b		a	c	a	8	a	e	d	a		b	e			f		a	a	a	a	a	a	a	a	a	e
1	g	6	b																						b					e	d	a		a	a			a	e	c	c	c	c	c	c	e	e	a	e
1	g	5	b																						b					d	d	a		a	a			a	e	c	c	a	a	c	a	b	b	a	e
1	g	21	b																						b					d	d	a		a	a			a	e	c	c	c	a	a	a	b	b	a	f
1	c	5	a	20	3	a		9	1	1	1	2	1	1	a	a	a			b	b	b	b		a	c	a	9	a	e	d	a	5	b	e			f		a	a	a	a	a	a	b	b	a	e
1	c	0.25	b																						a	c	a	25	a	e	d	a		a	a			a	e	c	a	a	a	a	a	b	b	a	e
1	c	7	b																						a	b			a	d	f	c		a	a			a	e	c	c	c	b	b	b	d	d	a	e
1	c	9	b																						a	c	a	6	a	e	b	a		a	a			a	e	a	b	b	a	b	b	b	b	a	e
1	c	21	b																						b					e	d	a		a	a			a	e	c	c	c	c	c	c	a	b	a	e
1	c	12	b																						b					e	b	a		a	a			a	e	c	c	c	c	c	c	b	b	a	e
1	c	9	b																						a	c	a	25	a	e	d	a		a	a			a	e	c	c	c	c	a	c	b	b	a	e
1	a	0.25	b																						a	c	a	25	a	e	d	a		a	a			a	e	b	b	b	b	b	b	d	b	b	e
1	c	7	b																						a	c	a	25	a	e	b	a		a	a			a	d	c	c	c	a	a	a	e	a,b	a	e
1	c	12	b																						a	c	a	15	a	e	d	c	8	a	a			a	e	a	a	c	a	a	c	a	e	a	f
1	c	25	b																						a	b			a	d	d	a		a	a			a	e	c	c	c	c	c	c	a	b	a	e
1	c	6	b																						b					e	d	a		a	a			a	e	a	a	c	a	c	a	b	e	a	e
1	c	11	b																						a	c	a	12	a	d	b	a	10	a	a			a	e	c	c	c	a	a	a	b	b	a	e
1	b	14	b																						a	c	a	20	a	e	d	a		a	a			a	e	a	a	a	a	a	a	a	e	a	f
1	c	11	b																						a	c	a	25	a	e	f	a		a	a			a	e	c	c	c	b	a	a	b	b	a	e
1	c	14	b																						a	c	a	22	a	e	b	c		a	a			a	e	c	c	c	a	a	a	e	e	a	f
1	b	20	b																						a	c	a	26	a	e	b	c		a	a			a	e	c	c	c	c	c	c	a	e	a	a
1	c	25	b																						b					e	d	c	25	a	a			a	e	a	a	a	a	a	a	a	a	a	f
1	h4	11	b																						a	c	a	25	a	e	f	c		a	a			a	e	c	c	c	c	c	c	b	e	a	f
1	h4	1	a	16	3	c	a																		a	c	a	14	a	e	b	b		a	a			a	e	c	c	c	c	c	c	b	e	a	a
1	c	0.5	b																						a	c	a	25	a	e	d	a		a	a			a	e	c	c	c	a	a	a	b	b	c	f
1	c	10	b																						a	c	a	20	a	e	b	c		a	a			a	e	b	b	b	b	c	c	a	a	a	f
1	c	30	b																						a	c	a	25	a	e	d	c		a	a			a	e	c	c	c	c	c	c	e	e	a	f
1	c	6	b																						a	c	a	6	a	e	b	a		a	a			a	e	a	c	c	a	a	a	a	a,b	a	e
1	c	13	b																						a	c	a	10	a	e	b	a		a	a			a	e	a	c	c	a	c	a	b	e	a	f
1	c	12	b																						a	c	a	25	a	e	d	c		a	a			a	e	a	c	c	c	c	a	b	e	a	f
1	b	1	a	15	4	a		9	1	1	2	2	1	1	c	a	b	2	a	b	b	b	a	a	a	c	b	25	a	e	d	a		c	e			d		a	a	c	a	c	a	b	e	a	f
1	c	12	a	17	5	a		9	1	1	2	2	1	1	a	a	a			b	b	b	b		a	b			a	e	d	a		b	e			f		a	a	a	a	a	a	a	b	a	f
1	b	25	a	20	34	a		15	2	3	1	2	1	1	c	c	b	3	d	b	b	b	b		b					a	c	c		b	d			d		c	c	c	c	c	c	b	e	a	f
1	c	21	b																						a	c	a	20	a	e	d	a		a	a			a	e	c	c	c	a	a	a	b	b	a	e
1	c	12	b																						b					e	d	b		a	a			a	e	c	c	c	c	c	c	c	e	a	a
1	c	8	b																						a	b			c	e	b	c		a	a			a	e	a	a	c	a	a	a	b	b	a	e
1	g	19	b																						b					e	b	a		a	a			a	a	c	c	c	c	c	c	e	e	a	a
1	c	8	b																						a	c	a	20	a	e	d	a		a	a			a	e	a	a	a	c	c	c	a	e	a	f
1	h13	1	b																						a	a				d	b	c		a	a			a	e	a	a	a	a	a	a	c	e	c	e
1	c	16	b																						a	c	a	20	a	e	b	a		a	a			a	e	a	a	a	a	c	a	a,b	b	a	f
1	c	9	a	16	8	a		20	2	2	2	1	1	1	a	a	a			b	b	b	b		a	c	a	20	a	e	d	b	5	b	e			f		c	c	c	c	c	c	e	e	a	f
1	c	8	b																						a	c	a	20	a	e	c	c		a	a			a	e	a	b	b	a	a	a	b	b	a	f
1	c	30	a	16	35	a		20	2	2	2	2	1	1	a	b	a			b	b	b	b		a	b			a	d	d	c	10	b	e			f		c	c	c	a	a	a	b	b	a	f
1	b	8	a	22	2	c	d																		b					e	f	c		a	a			a	e	c	c	c	c	c	c	e	b	b	f
1	c	17	b																						b					e	d	a		a	a			a	e	a	a	a	a	a	a	a	b	a	f
1	c	2	a	18	6	c	h2																		a	c	a	20	a	e	d	a	10	a	a			a	e	c	c	c	a	a	a	b	b	a	f
1	c	1.5	b																						a	b			a	e	d	c	10	a	a			a	e	c	c	c	a	a	a	e	b	c	e
1	c	2	b																						a	c	a	20	a	e	f	b		a	a			a	e	c	c	c	a	a	a	e	e	b	a
1	a	36	a	15	25	c	e																		a	c	a	10	a	e	b	a		a	a			a	e	a	a	a	a	a	a	a	b	a	e
1	c	2	b																						a	c	a	4	a	e	b	a		a	a			a	e	b	b	c	c	c	c	b	b	a	e
1	b	8	b																						a	b			a	d	d	a		a	a			a	e	b	b	b	a	a	a	b	b	a	d
1	h3	7	b																						a	c	a	2	a	e	d	c		a	a			a	e	c	c	c	c	a	a	c	e	a	f
1	h3	7	b																						a	c	a	2	a	e	d	a		a	a			a	e	a	c	c	a	c	a	c	e	a	f
1	c	8	b																						a	c	a	3	a	e	f	c		a	a			a	e	c	c	c	a	a	a	e	b	c	f
1	g	2	b																						b					a	d	c		a	a			a	e	c	c	c	c	c	c	b	e	a	f
1	g	5	b																						a	c	a	2	a	e	d	c		a	a			a	e	c	c	c	c	c	c	b	e	a	f
1	g	4	b																						b					a	d	c		a	a			a	e	c	c	c	c	c	c	b	e	a	f
1	g	14	b																						a	c	a	2	a	e	d	c		a	a			a	e	c	c	c	c	c	c	b	e	a	f
1	g	3	b																						a	b			a	e	d	c		a	a			a	e	c	c	c	c	c	c	b	e	a	f
1	g	19	a	16	20	c	h10																		a	a				b	d	a	30	a	a			a	e	a	a	a	a	a	a	b	b	a	f
1	c	15	b																						a	c	a	2	a	e	d	a		a	a			a	e	a	a	a	a	a	b	b	a	a	f
1	c	15	b																						b					e	d	c		a	a			a	e	a	a	a	a	a	a	a	b	a	f
1	c	10	a	19	20	c	g																		a	c	a	5	a	e	d	c	5	a	a			a	e	a	a	c	a	a	c	e	e	b	f
1	a	24	a	18	10	c	e																		a	c	a	25	a	e	b	a	5	a	a			a	e	a	a	a	a	a	a	a	b	a	f
1	c	9	a	17	10	b			1	1	1	2	1	1	b	a	b	1	d	b	b	b	b		a	c	a	5	a	e	b	c		b	e			f		c	c	b	a	a	a	b	b	c	f
1	c	23	b																						b					d	f	c		a	a			a	e	a	c	c	a	a	a	a	a	b	e
1	c	1	b																						a	c	c	8	a	e	d	c	7	a	a			a	e	a	a	a	a	a	c	a	e	c	f
1	c	18	b																						b					e	f	a		a	a			a	e	a	a	a	a	a	a	a	a,b	c	f
1	c	2	b																						b					f	f	c		a	a			a	e	c	c	c	c	c	c	e	e	a	f
1	b	22	b																						a	c	a	25	a	e	d	a	20	a	a			a	e	a	a	a	a	a	a	a	a	a	f
1	f	26	a	21	18	b									a	b	a			b	b	b	b		a	b			a	e	b	a		b	e			f		a	a	a	a	a	a	a	a	b	f
1	c	7	b																						a	c	a	9	a	e	d	a		a	a			a	d	a	a	a	a	a	a	b	b	c	f
1	c	4	a	17	6	a		5	1	3	1	2	1	1	a	a	b	1	b	b	b	b	b		a	c	a	10	a	e	d	a		b	c		5	f		a	a	a	a	a	a	b	b	c	f
1	c	13	b																						b					e	d	c	13	a	a			a	e	a	a	c	a	a	a	e	e	b	f
1	c	11	a	16	20	a		20	2	2	2	1	2	1	a	b	a			b	b	b	b		b					e	d	c	11	b	e			f		a	a	a	a	a	a	a	b	b	f
1	c	15	b																						b					e	d	c	15	a	a			a	e	a	a	a	a	a	a	e	e	b	f
1	c	15	b																						b					e	c	c		a	a			a	e	a	a	a	a	a	a	a	a	b	f
1	c	27	b																						a	c	a	6	a	e	d	a		a	a			a	e	c	c	c	a	a	a	b	b	c	f
1	c	1	a	30	15	a		15	2	2	2	2	1	1	a	a	b	2	a	b	a	a	b		a	b			a	c	d	a		b	c		5	f		a	a	a	a	a	a	b	b	a	f
1	c	29	b																						a	c	a	10	a	e	d	a	8	a	a			a	e	a	a	c	a	a	a	a,b	a,b	c	e
1	c	13	b																						a	c	a	6	a	e	d	c		a	a			a	e	c	c	c	a	a	a	b	b	a	f
1	c	18	b																						b					b	c	c		a	a			a	e	c	c	c	a	a	a	a	e	b	f
1	a	25	b																						a	b			a	e	d	a	3	a	a			a	e	a	a	a	a	a	a	a	a	a	d
1	c	11	b																						a	b			a	e	d	c	11	a	a			a	e	a	a	a	a	a	a	a	a,b	c	e
1	c	23	b																						b					e	d	c		a	a			a	e	a	c	c	a	c	a	b	a	c	f
1	c	8	a	24	26	a		20	2	2	2	1	1	1	a	b	a			b	b	b	b		a	c	a	1	a	e	b	a	10	b	e			d		a	a	a	a	a	a	b	b	a	f
1	c	10	b																						a	c	a	6	a	e	d	a	10	a	a			a	e	a	a	a	a	a	a	a	e	a	f
1	c	15	b																						a	c	a	4	a	e	d	c		a	a			a	e	c	c	c	c	c	c	e	e	a	f
1	c	30	a	18	30	a		20	2	2	2	1	1	2	a	b	a			b	b	b	b		a	c	a	10	a	e	d	a	10	b	e			f		a	a	a	a	a	a	a	b	a	f
1	c	13	b																						a	c	a	18	a	e	d	a	13	a	a			a	e	a	a	a	a	a	a	b	b	a	e
1	c	20	b																						a	c	a	8	a	e	d	a	15	a	a			a	e	a	a	c	c	c	a	c	b	a	f
1	g	18	b																						a	c	a	2	a	e	d	a		a	a			a	e	c	c	a	a	a	a	b	b	a	e
1	g	6	b																						a	c	a	6	a	e	b	c		a	a			a	e	c	c	a	a	a	a	b	b	a	e
1	g	2	a	23	10	c	b																		a	c	a	5	a	e	b	a		a	a			a	e	a	a	a	a	a	a	b	b	a	f
1	c	2	a	17	1	a		20	2	2	2	1	2	1	a	b	a			b	b	b	b		a	c	a	8	a	e	d	c		b	e			f		c	c	a	a	a	a	b	b	a	e
1	h11	15	a	21	20	c	b																		b					e	d	a		a	a			a	e	a	a	c	a	a	a	c	a	a	e
1	c	32	b																						a	b			a	b	c	a		a	a			a	e	c	c	a	a	c	a	b	b	a	e
1	c	33	a	22	10	a		20	2	2	1	2	1	1	a	b	a			b	b	b	b		a	c	a	15	a	e	d	a		b	e			f		a	a	c	a	c	a	c	b	a	e
1	c	10	b																						a	b			a	e	d	a		a	a			a	e	c	c	a	a	a	a	b	b	a	e
1	a	30	b																						a	b			a	a	d	a	4	a	a	a	e	a	a	a	a	a	a	a	a	a	a	a	e
1	c	0.33	b																						b					e	d	a		a	a			a	e	c	c	c	c	c	c	b	e	a	f
1	c	0.25	b																						a	c	a	4	a	e	d	a		a	a			a	e	a	a	a	c	a	c	a	b	a	f
1	c	8	b																						a	c	a	20	a	e	d	a		a	a			a	d	a	a	a	a	a	a	b	b	a	e
1	c	14	b																						a	b			a	d	d	a		a	a			a	e	c	a	a	a	a	a	b	b	a	e
1	c	0.33	b																						a	b			a	f	b	a		a	a			a	e	a	a	a	a	a	a	b	b	a	e
1	c	11	b																						a	c	a	1	a	e	d	a		a	a			a	e	a	c	c	a	a	a	b	b	a	e
1	c	20	a	17	6	a		20	2	2	1	2	1	1	a	b	a			b	b	b	b		a	b			a	c	d	a	12	b	e			f		a	c	a	a	a	a	b	b	b	e
1	c	4	b																						a	c	a	7	a	e	d	a		a	a			a	e	a	a	a	a	a	a	d	b	a	e
1	c	27	a	21	15	a		20	2	3	1	2	1	2	a	b	a			b	b	b	b		b					e	d	a		b	d			d		a	a	a	c	c	a	a	e	b	e
1	c	4	b																						a	c	a	3	a	e	d	c		a	a			a	e	a	a	a	a	a	a	a	a	a	e
1	c	11	b																						a	c	a	2	a	e	c	c		a	a			a	e	a	a	c	a	a	a	b	b	a	f
1	c	8	b																						a	c	a	7	a	e	d	a		a	a			a	e	a	a	a	a	a	a	a	b	a	e
1	c	30	a	23	10	a		20	2	3	1	2	1	1	a	b	a			b	b	b	b		a	b			a	b	c	c		b	e			f		b	b	b	a	a	a	b	b	b	e
1	c	31	b																						b					e	e	a	10	a	a			a	e	a	a	c	a	c	c	a	b	a	f
1	c	19	b																						a	c	a	20	a	e	d	c		a	a			a	e	a	a	a	a	a	a	b	b	a	f
1	c	19	a	20	31	a		10	1	3	1	2	1	1	b	a	b	5	d	b	b	b	a	f	a	b			b	a	d	c		b	d			f		a	c	a	a	c	a	a	a	c	f
1	c	13	b																						a	c	a	39	a	e	b	b	13	a	a			a	e	a	a	c	a	a	a	b	b	a	a
1	c	8	b																						a	c	a	5	a	e	d	b		a	a			a	e	c	c	c	c	c	c	d	c	b	a
1	c	13	b																						a	b			a	d	c	b		a	a			a	e	c	c	c	a	a	a	e	b	b	f
1	c	13	b																						a	c	a	40	a	e	d	c	13	a	a			a	e	a	a	a	a	a	a	a,b	a	a	e
1	c	3	a	27	1	a		20	2	2	2	1	1	1	a	b	a			b	b	b	b		a	c	a	7	a	e	d	c		b	e			f		a	a	a	a	a	a	a,b	b	c	f
1	b	38	a	40	5	a		20	2	2	2	1	1	1	a	b	a			b	b	b	b		a	c	a	8	a	e	d	c		b	e			f		a	a	a	a	a	a	a,b	b	a	f
1	h3,10	5	a	10	30	b		10	1	1	1	1	1	1	a	a	b	20	a	b	a	b	b		a	b	a	20	a	e	d	c		b	d			f		a	a	a	a	a	a	b	e	a	f
1	h3	24	b																						a	c	a	3	a	d	c	a		a	a			a	b	b	b	b	b	b	a	a	e	c	f
1	g	12	a	32	30	a		20	2	3	1	1	2	1	d	a	b	1	d	b	a	a	a	c	b					a	a	a		b	d			g3		a	a	a	a	a	a	a	a	a	a
1	c	0.25	b																						a	b			a	d	d	b		a	a			a	d	a	a	a	a	a	a	a	b	a	d
1	c	20	b																						a	c	a	25	a	e	d	a	5	a	a			a	e	a	a	a	c	a	a	a	b	a	f
1	c	25	b																						a	c	a	6	a	e	b	b		a	a			a	e	a	a	a	a	a	a	a	b	a	f
1	b	11	b																						a	b			a	e	b	a		a	a			a	e	a	a	a	a	a	a	a	a	a	e
1	g	6	b																						b					f	c	a		a	a			a	e	c	c	c	c	c	c	a	b	a	e
1	c	30	a	20	6	a		20	2	3	2	1	1	1	a	b	a			b	b	b	b		a	c	a	20	a	e	f	c		b	e			f		c	c	c	c	a	a	a	b	a	f
1	c	8	b																						a	c	a	5	a	e	d	a	8	a	a			a	e	c	c	c	a	a	a	a	a,b	a	f
1	c	10	b																						a	c	a	20	a	f	b	c		a	a			a	e	a	c	c	a	a	a	b	b	c	e
1	c	16	b																						b					e	d	b		a	a			a	e	c	c	c	a	a	a	a	b	a	f
1	c	20	b																						a	c	b	9	a	e	c	c		a	a			a	e	a	a	a	a	a	a	b	b	b	f
1	c	26	b																						a	b			a	e	c	a		a	a			a	e	c	c	c	a	a	a	e	b	a	f
1	c	4	b																						b					e	d	a	4	a	a			a	e	a	a	a	a	a	a	b	a	a	f
1	b	19	b																						a	b	a	15	a	e	c	a	10	a	a			a	e	c	c	a	a	a	b	b	b	a	f
1	c	9	a	25	17	a		10	1	3	1	2	1	1	b	c	a			b	a	a	a	b	a	b	a	17	a	e	b	b	9	b	e			f		a	a	a	a	a	a	b	b	c	f
1	c	8	a	23	10	a		20	2	3	2	1	1	1	a	b	a			b	b	b	b		a	c	a	8	a	e	d	b	6	b	e			f		a	a	a	a	a	a	b	b	a	f
1	c	28	a	25	5	c	e																		a	c	a	20	a	e	f	c		a	a			a	e	c	c	a	a	a	a	a	a	a	f
1	c	25	b																						a	c	a	6	a	e	b	a	15	a	a			a	e	a	a	a	a	a	a	b	b	a	e
1	c	6	b																						a	c	a	3	a	e	d	a		a	a			a	e	a	a	a	a	a	a	b	b	a	f
1	a	15	b																						a	c	a	2	a	c	a	b		a	a			a	e	a	b	a	b	b	b	a,b	a	a	e
1	a	26	b																						a	c	a	20	a	e	d	a	4	a	a			a	e	a	a	a	a	a	a	a,b	a	a	e
1	c	21	b																						a	b			a	e	b	c		a	a			a	e	c	c	c	a	a	a	d	c	a	f
1	c	1	b																						a	c	a	2.5	a	e	f	c		a	a			a	e	c	c	c	a	a	a	b	b	a	f
1	c	2 tygodnie	b																						a	c	a	15	a	e	d	a		a	a			a	e	c	c	a	a	a	b	e	a	a	e
1	a	12	a	18	15	a		9	1	1	2	1	1	1	a	b	a			b	b	b	b		a	c	a	12	a	e	d	b	12	b	e			f		b	b	b	b	b	b	b	b	a	e
1	c	32	b																						a	b			a	d	c	c	19	a	a			a	e	c	c	c	a	a	a	b	b	a	f
1	g	8	a	20	7	a		9	1	1	2	1	2	1	d	b	a			b	b	b	b		b					e	d	a		b	d			d		c	c	c	c	c	c	e	e	a	f
1	c	36	b																						a	a				a	f	a		a	a			a	e	c	c	c	c	c	c	e	e	c	f
1	c	14	a	20	3	b			2		c2		e2	f2	b	a	b	a	b	a	b	a	a	a	b					b	d	a	4	b	d			f		a	a	c	a	a	a	d	c	a	e
1	c	33	b																						a	c	a	1	a	e	d	a		a	a			a	e	a	a	a	a	a	a	b	e	a	e
1	g	8	a	20	15	a		16	2	3	1	2	1	1	a	a	b	b	b	b	a	b	a	g	a	c	a	10	a	e	d	b	5	c	c		10	d		a	a	a	a	a	a	b	e	a	f
1	c	33	a	20	30	a		25	3	3	1	2	1	1	b	a	a			a	b	b	b		a	a				a	d	b		b	b	5		d		a	a	a	a	a	a	d	c	a	f
1	c	3 miesiące	b																						a	c	a	14	a	e	f	b		a	a			a	e	c	c	c	c	c	c	e	e	c	f
1	g	27	b																						a	c	a	4	a	d	d	a		a	a			a	e	a	a	a	a	a	a	b	b	a	e
1	c	25	b																						a	c	a	20	a	e	f	a		a	a			a	e	c	c	c	c	a	a	a	e	a	e
1	c	27	b																						b					e	d	a		a	a			a	e	a	a	a	a	a	a	b	b	a	e
1	a	30	a	16	35	a		6	1	1	1	1	1	1	b	a	b	2	a	a	a	b	a	a	a	c	a	25	a	e	d	a	5	b	e			g3		b	b	b	b	b	b	b	b	a	e
1	c	14	b																						a	c	a	20	a	e	f	a		a	a			a	e	c	c	c	c	c	c	e	b	a	e
1	c	26	b																						b					e	d	a		a	a			a	e	a	c	c	a	a	a	d	c	a	f
1	c	34	b																						a	d				e	b	a		a	a			a	e	c	c	c	b	b	b	d	d	a	f
1	c	17	a	19	7	a		20	2	2	1	2	1	1	c	b	b	2	c	b	b	a	b		b					a	b	a	7	b	d			d		c	c	c	a	a	a	b	b	a	f
1	g	16	b																						a	c	a	25	a	d	d	a		a	a			a	e	a	a	a	a	a	a	b	b	a	e
1	g	10	b																						a	b			a	d	d	a		a	a			a	e	a	a	a	a	a	a	b	b	a	e
1	f	13	b																						b					e	d	a		a	a			a	e	a	a	a	a	a	a	b	b	a	e
1	c	32	b																						b					e	d	a		a	a			a	e	a	a	a	a	a	a	a	a	a	e
1	c	2	a	21	2	c	d																		a	b			a	e	d	a	10	a	a			a	e	c	c	c	a	a	a	b	a	a	e
1	c	23	b																						a	c	a	21	a	e	b	a	23	a	a			a	e	c	c	c	a	a	a	a	a	a	f
1	c	30	b																						b					e	f	a		a	a			a	e	c	c	c	c	c	c	b	b	a	e
1	c	2	b																						a	c	a	4	a	e	d	b		a	a			a	e	c	c	c	c	c	c	e	e	a	f
1	f	5	a	22	5	a		9	1	1	1	1	1	1	a	b	a			b	b	b	b		b					e	b	a		b	e			f		c	c	c	c	c	c	e	d	a	e
1	g	5	b																						a	c	b	7	b	a	b	a		a	a			a	e	c	c	c	c	c	c	a	b	b	f
1	c	3	b																						a	c	a	8	a	e	d	b	3	a	a			a	e	c	c	a	a	a	c	e	e	a	f
1	h11	3.5	b																						b					e	b	a		a	a			a	e	a	a	c	a	a	a	a	b	a	f
1	b	6	a	18	8	a		10	1	1	1	1	1	1	b	a	b	2	d	b	b	b	b		a	b			a	f	d	a		b	c		5	f		a	a	c	a	a	a	a	d	a	f
1	b	8	a	18	5	a		10	1	1	1	2	1	1	b	a	b	1	d	b	b	b	b		a	b			a	f	d	a		b	c		2	f		a	a	c	a	a	a	a	d	a	f
1	c	19	b																						a	b			a	d	c	a		a	a			a	e	c	c	c	a	a	a	a	b	a	e
1	c	9	a	18	5	c	e																		a	c	a	0.5	a	e	f	c		a	a			a	e	a	a	c	c	c	c	a	e	a	f
1	c	1	b																						a	c	a	15	a	e	b	b		a	a			a	e	c	b	b	a	c	b	e	e	a	b
1	c	2	b																						a	c	a	22	a	e	d	c		a	a			a	e	c	c	c	c	c	c	b	b	c	f
1	c	10	b																						b					e	d	c		a	a			a	e	c	c	c	a	a	a	e	a,b,c	a	f
1	c	6	b																						a	c	a	8	a	e	b	c		a	a			a	e	c	c	c	a	a	a	e	a,b,c	a	f
1	c	13	b																						a	c	a	14	a	e	d	a	13	a	a			a	e	c	c	c	c	c	c	b	e	b	f
1	c	13	a	20	27	a		15	2	1	1	1	1	1	b	c	b	2	d	b	b	a	b		a	b			a	a	d	a		b	b	2		d		c	c	c	a	a	a	b	b	a	f
1	c	26	b																						a	c	a	30	a	e	d	c	15	a	a			a	e	c	c	c	c	c	c	b	b	c	f
1	c	1	b																						a	c	a	7	a	e	d	a		a	a			a	e	c	c	c	a	a	a	b	d	a	e
1	c	3	b																						a	c	a	5	a	e	f	c		a	a			a	e	c	c	c	c	c	c	e	b	a	e
1	g	11	b																						b					e	d	a		a	a			a	e	c	c	c	c	c	a	b	d	a	f
1	b	11	a	19	3	a		15	2	1	1	1	1	1	b	a	b	3	c	b	b	b	b		b					a	c	a		c	d			f		c	a	c	a	a	a	e	d	a	f
1	c	1.5	b																						b					e	d	c		a	a			a	c	a	a	a	a	a	a	a	e	a	e
1	c	8	a	20	2	b		1			1		1	1	b	b	a			b	b	b	b		a	b			a	d	f	a		b	e			f		b	b	c	c	c	b	e	b	a	e
1	c	33	b																						a	c	a	6	a	e	d	a		a	a			a	e	a	a	a	a	a	a	b	e	a	e
1	c	20	a	20	5	c	h2																		a	c	a	27	a	e	d	b		a	a			a	e	c	c	a	a	a	a	b	b	a	f
1	c	28	a	18	2	c	e																		a	b			b	e	d	a		a	a			a	e	c	c	c	a	a	a	b	a	a	f
1	c	23	a	14	3	a		9	1	3	1	1	1	1	c	c	b	1	d	b	b	b	b		a	b			a	f	b	a		b	e			f		a	a	a	a	a	a	b	b	a	f
1	c	24	a	19	28	a		8	1	1	1	1	1	1	a	a	b	5	d	b	b	a	a	a	a	b	b		a	d	d	a	24	b	d			f		a	a	a	a	a	a	b	b	a	f
1	c	15	a	20	5	a		10	1	1	1	1	2	1	a	b	a			b	b	b	b		b					e	d	a	10	b	d			f		c	c	c	c	c	c	b	b	a	e
1	c	24	a	19	10	a		10	1	2	2	1	1	1	a	b	a			b	b	b	b		a	c	a	14	a	f	d	b	10	b	e			f		a	a	a	a	a	a	d	a	a	f
1	g	4	a	20	2	a		10	1	3	1	2	1	1	a	c	a			b	b	b	b		a	c	a	3	a	e	d	a	4	b	d			d		a	a	a	a	a	a	b	b	a	e
1	g	8	b																						a	c	a	17	a	e	d	a	8	a	a			a	e	a	a	a	a	c	c	b	b	a	f
1	b	20	b																						a	b			a	a	b	c	8	a	a			a	a	c	c	c	a	a	a	b	e	a	f
1	g	15	b																						a	c	a	8	a	e	d	a	15	a	a			a	e	a	a	a	a	a	a	a	a	a	e
1	a	25	a	19	5	a		10	1	3	1	2	1	1	a	c	a			b	b	b	b		a	c	a	30	a	e	d	a	20	b	d			d		a	a	a	a	a	a	a,b	a,b	a	d
1	b	3	a	21	8	b			2	3	1	1	1	1	c	c	a			b	b	b	b		b					b	b	a		b	e			f		a	a	b	a	a	a	a	a	a	d
1	c	12	b																						b					e	d	a	10	a	a			a	e	a	a	a	a	a	c	a,b	b	a	e
1	c	27	b																						b					b	b	c		a	a			a	e	c	c	c	a	a	a	e	b	c	f
1	c	5	b																						a	b			a	e	d	c		a	a			a	e	a	a	a	a	a	a	a,b	a,b,c	a	f
1	c	5	a	17	6	a		10	1	1	1	1	1	1	a	c	a			b	b	b	b		a	c	b	25	a	e	d	a		b	e			f		c	c	c	c	c	c	b	d	a	f
1	f	26	a	24	26	a		15	2	1	1	2	1	1	c	a	b	3	d	b	a	a	b		b					a	c	c	20	b	b	1		g1		a	a	a	a	a	a	e	b	a	f
1	c	30	b																						b					e	d	c		a	a			a	e	a	a	a	a	a	a	b	b	b	e
1	c	26	b																						b					e	d	a		a	a			a	e	c	a	a	a	a	a	b	a	a	e
1	c	9	b																						a	c	a	25	a	d	b	c		a	a			a	e	c	c	c	c	c	c	b	b	b	f
1	c	20	b																						a	c	a	25	a	d	b	c		a	a			a	e	c	a	c	a	a	a	a	b	b	f
2	c	14	b																						a	b			a	e	d	c		a	a			a	e	a	a	a	a	a	a	a	b	a	f
2	c	15	b																						a	c	a	20	a	e	b	b		a	a			a	e	c	c	c	c	c	c	e	e	a	f
2	c	14	b																						b					e	b	a		a	a			a	e	b	b	b	b	b	a	a	d	a	e
2	c	12	b																						a	b			a	d	b	b		a	a			a	e	c	c	a	a	a	a	b	b	c	f
2	c	23	a	15	5	a		10	1	2	1	2	1	1	a	c	a			b	b	b	b		a	c	a	15	a	e	d	c		b	e			f		c	c	c	a	a	a	e	b	b	f
2	c	12	a	16	4	b							1	1	c	c	a			b	b	b	b		a	c	c	10	a	d	d	a	5	b	e			f		a	c	a	a	a	a	a,b	a,b	a	f
2	c	28	b																						a	c	a	25	a	e	f	a		a	a			a	e	a	a	a	a	a	a	a	d	a	c
2	c	15	b																						b					c	d	a	15	a	a			a	e	c	c	c	a	a	a	b	b	b	f
2	c	3	b																						a	b			a	f	d	a		a	a			a	e	a	a	a	a	a	a	b	b	a	e
2	c	12	b																						a	b			a	d	c	a	5	a	a			a	e	c	c	c	a	a	a	e	a	b	e
2	c	14	a	21	6	a		10	1	3	1	2	1	1	a	c	a			b	b	b	b		a	c	a	7	a	e	b	a		b	d			f		c	c	c	a	a	a	e	b	b	f
2	c	10	b																						b					d	f	c		a	a			a	e	c	c	a	a	a	a	b	a	a	f
1	g	8	b																						a	c	a	12	a	e	b	a	17	a	a			a	e	a	a	a	a	a	a	b	b	a	f
1	b	10	b																						b					d	b	a		a	a			a	e	a	c	c	a	c	c	b	d	a	f
1	c	24	b																						b					e	b	a		a	a			a	e	a	a	a	a	a	a	b	b	a	e
1	c	5	b																						a	c	a	12	a	e	d	a		a	a			a	e	a	a	a	a	a	a	a	a	a	e
1	a	28	b																						a	b			a	e	d	a		a	a			a	e	a	a	b	a	a	a	b	b	a	e
1	b	11	b																						a	c	a	1	a	e	d	a		a	a			a	e	a	a	b	a	a	a	b	b	a	e
1	c	33	b																						a	b			b	c	b	a	5	a	a			a	c	a	a	a	a	a	a	e	e	a	e
1	c	13	b																						a	b			a	a	d	a		a	a			a	e	b	b	b	b	b	b	b	b	c	e
1	c	14	a	30	20	b									a	c	a			b	b	b	b		a	c	a	7	a	e	d	a		b	e			f		a	a	a	a	a	a	e	e	a	e
1	c	33	b																						a	c	a	2	a	e	d	a		a	a			a	e	a	a	a	a	a	a	b	e	a	e
1	c	32	b																						a	b			a	f	d	a	10	a	a			a	e	b	b	b	b	b	b	b	b	b	e
1	c	0.25	b																						a	c	a	8	a	e	b	a	10	a	a			a	e	c	c	c	c	c	c	e	e	c	e
1	c	11	a	18	15	a		10	1	1	2	2	1	1	a	c	a			b	b	b	b		b					d	d	a	5	b	e			f		a	a	a	c	c	c	e	e	a	e
1	c	7	b																						a	c	a	7	a	e	b	a		a	a			a	e	a	b	b	a	a	a	e	b	c	e
1	g	9	b																						a	c	a	17	a	e	d	a	17	a	a			a	e	a	a	a	a	a	a	a	a	a	f
1	g	18	b																						b					e	f	c		a	a			a	e	a	a	c	a	a	c	a	a	a	f
1	c	0.5	b																						a	c	a	5	a	e	d	a		a	a			a	e	c	c	c	c	c	c	b	a	a	e
1	c	29	b																						b					e	f	c		a	a			a	e	c	c	c	c	c	c	e	e	c	f
1	b	9	a	25	15	a		11-20	2	1	1	1	1	1	b	b	b	2	d	b	b	b	b		a	a				a	d	c		b	d			d		c	a	c	c	c	c	e	e	a	f
1	c	7	b																						b					a	b	b		a	a			a	e	c	c	c	c	c	c	b	b	a	f
1	b	6	b																						b					e	e	a		a	a			a	e	c	c	c	c	c	c	a	a	a	f
1	c	5	b																						a	c	a	1	a	e	d	a		a	a			a	e	a	a	a	a	a	a	a	b	a	f
1	c	29	b																						b					e	b	c		a	a			a	e	c	c	c	c	c	b	b	d	a	f
1	b	27	a	22	13	a		10	1	2	2	1	1	1	a	c	a			b	b	b	b		b					e	d	c		b	e			f		c	c	c	a	c	c	b	b	a	f
1	g	12	a	20	5	a		10	1	3	2	1	1	1	a	c	a			b	b	b	b		a	c	a	2	a	e	b	a	7	b	d			f		c	c	c	c	c	c	a	e	a	f
1	b	1	a	15	5	b									a	c	a			b	b	b	b		a	c	c	1	b	e	d	c		b	d			f		a	a	c	a	a	a	a	a	a	e
1	b	20	b																						a	c	c	25	a	e	d	a		a	a			a	e	c	c	c	c	c	c	e	e	a	f
1	c	8	b																						b					e	d	a	4	a	a			a	e	c	c	c	a	a	a	b	b	a	e
1	c	14	b																						a	b			c	e	b	a		a	a			a	e	c	c	c	a	a	c	a,b	a	a	f
1	g	20	a	19	25	a		10	1	1	2	1	1	1	a	c	a			b	b	b	b		a	c	a	10	a	e	b	c	10	b	d			f		a	a	c	a	a	a	b	b	a	e
1	c	5	a	13	6	a		10	1	1	2	1	1	1	a	c	a			b	a	b	b		b					d	b	b		b	d			f		c	c	c	a	c	c	b	e	a	f
1	a	31	b																						a	c	a	50	a	e	d	a	10	a	a			a	e	a	a	a	a	a	a	b	b	a	e
1	c	20	b																						a	c	a	23	a	e	d	c	4	a	a			a	e	c	c	c	a	a	a	b	a,b	a	f
1	c	23	b																						a	c	a	23	a	e	d	c	4	a	a			a	e	c	c	c	a	a	a	b	a,b	a	e
1	c	30	b																						a	c	a	20	a	e	d	a	4	a	a			a	e	b	b	b	b	b	b	b	b	a	e
1	c	20	b																						a	b			a	e	d	a	4	a	a			a	e	b	b	b	a	a	a	b	a	a	e
1	c	30	b																						a	c	a	6	a	e	d	a	4	a	a			a	e	b	b	b	b	a	a	b	b	a	e
1	c	5	b																						b					e	d	a	4	a	a			a	d	c	c	b	a	c	a	b	a	a	e
1	c	30	b																						b					a	f	a		a	a			a	e	c	c	c	a	a	c	b	b	a	f
1	c	7	b																						a	c	a	15	a	e	b	a	7	a	a			a	d	c	c	c	a	a	a	b	b	c	f
1	c	25	b																						a	b			a	d	d	a	6	a	a			a	e	a	a	a	a	a	a	a	a	a	e
1	c	0.5	b																						b					e	d	b		a	a			a	e	c	c	c	c	c	c	e	e	a	f
1	c	1	a	18	6	b		0							b	c	a			b	b	b	b		a	c	a	30	a	e	d	a		b	d			f		a	c	c	a	a	a	b	a	a	e
1	a	7	b																						a	b			a	d	b	a	5	a	a			a	e	a	a	a	a	a	a	a	a	a	e
1	b	28	a	20	22	a		20	2	2	1	1	1	1	b	c	a			b	a	b	b		a	b			a	d	d	c	7	b	d			f		c	c	c	a	a	a	a	a	a	f
1	c	20	b																						a	b			a	d	d	a		a	a			a	e	c	c	c	a	a	a	b	a	a	e
1	a	30	a	19	25	a		20	2	2	1	1	1	1	b	a	a			b	a	b	b		a	b	a	10	a	d	c	c		b	d			f		b	b	a	a	a	a	b	a	b	e
1	c	18	b																						a	c	a	5	a	f	d	a		a	a			a	e	c	c	c	a	c	a	e	b	b	e
1	c	5	b																						a	c	a	3	a	e	d	c		a	a			a	e	a	a	c	a	b	b	b	b	a	f
1	c	25	b																						a	d				a	b	a	10	a	a			a	e	b	b	b	b	b	b	a,b	a	a	e
1	c	5	b																						a	b			a	e	b	a		a	a			a	e	a	a	c	b	b	b	b	d	a	f
1	c	5	b																						a	b			a	d	d	c		a	a			a	e	a	a	c	a	a	c	b	a	a	f
1	c	20	b																						a	c	a	25	a	e	d	a		a	a			a	e	a	a	a	b	b	b	b	d	a	e
1	c	20	b																						a	c	a	25	a	e	d	a		a	a			a	e	a	a	a	b	b	b	b	d	a	e
1	c	12	b																						a	c	a	38	a	e	b	a		a	a			a	e	c	c	c	a	a	a	b	b	b	e
1	g	2	b																						a	b			a	d	b	a	6	a	a			a	e	c	c	c	c	c	a	a	a	a	e
1	b	6	b																						a	c	a	4	a	e	b	a	7	a	a			a	e	a	c	c	a	a	a	a	a	a	e
3	c	19	b																						a	b			a	e	d	a		a	a			a	e	a	c	c	a	a	c	a,b	a	a	f
3	c	33	a	16	40	b		10		1	1	1	1	1	b	a	b	2	d	b	b	b	b		b					a	d	c	5	b	e			f		c	c	c	a	a	a	b	b	a	f
3	g	40	b																						a	c	a	20	a	e	d	a	10	a	a			a	e	c	c	c	c	c	c	b	a,b	a	f
3	b	1	a	18	3	a		20	2	2	2	2	1	1	b	a	a			b	a	b	b		a	c	a	5	a	e	d	c		b	d			f		c	c	c	c	c	c	e	e	a	f
3	b	8	a	10	5	c	b																		b					e	c	a		a	a			a	e	a	c	a	a	a	a	a	e	a	f
3	b	11	a	17	28	a		25	3	4	2	2	1	2	a	a	a			b	a	a	a	e	b					a	d	a	10	c	b	2		f		a	a	b	a	a	a	a,b	e	a	f
3	g	2	a	20	48	a		20	2	2	1	2	1	1	b	a	a			b	a	b	b		a	b			a	e	b	c	2	b	d			d		a	c	c	c	c	c	e	e	c	c
3	c	3	b																						b					e	d	c		a	a			a	e	c	c	a	a	a	a	a	b	a	f
3	b	10	b																						a	b			c	e	d	a	10	a	a			a	e	c	c	c	c	c	c	e	e	a	f
3	b	27	b																						a	b			a	e	c	b		a	a			a	a	c	c	c	a	c	c	a,b	e	a	a
3	c	22	b																						a	c	a	22	a	e	d	a		a	a			a	e	b	b	b	b	a	c	a,b	a,b	a	f
3	g	3	a	19	5	a		20	2	2	1	2	1	1	b	a	a			b	a	b	b		a	c	a	1	a	e	b	c		b	d			f		c	c	c	c	c	c	b	b	a	f
3	b	28	b																						a	c	b	25	a	e	b	b		a	a			a	e	a	c	c	a	a	c	a,b	a	a	f
3	c	6	a	25	8	a		20	2	2	1	2	1	1	b	a	a			b	a	b	b		a	d				e	d	a		b	d			f		c	c	c	a	a	a	e	e	a	f
3	c	30	a	19	10	a		10	1	2	2	2	1	1	a	a	a			b	a	b	b		a	c	a	25	a	e	c	b	15	b	d			f		c	c	c	a	c	c	e	b	b	f
3	c	23	b																						a	b			a	f	c	a	5	a	a			a	e	a	a	a	a	a	a	b	b	a	f
3	g	36	a	30	2	a		10	1	2	2	2	1	1	a	a	a			b	a	b	b		a	c	a	2	a	e	f	a		b	d			d		c	a	c	c	c	c	e	e	a	f
3	b	29	b																						a	c	a	10	a	e	b	a	4	a	a			a	e	b	b	b	b	b	b	b	b	a	f
3	g	4	b																						a	b			a	e	b	c		a	a			a	e	c	c	c	c	c	c	b	e	a	e
3	c	12	a	17	7	b									a	a	b	1	a	b	b	b	b		a	c	a	10	a	e	b	c	10	b	d			f		b	b	c	a	a	a	e	b	b	f
3	a	32	b																						a	b			a	a	d	a	5	a	a			a	e	b	b	b	b	b	a	b	a,b	a	d
3	c	7	b																						a	c	a	22	a	e	d	b		a	a			a	e	c	c	c	a	a	c	b	b	b	f
3	c	7	b																						a	b			a	b	b	a		a	a	a	e	a	e	c	c	c	c	c	c	e	a,b	a	e
3	c	13	a	19	2	a		20	2	2	2	1	1	1	a	a	a			b	a	b	b		a	b			a	e	d	c		b	d			f		a	c	c	a	a	a	b	b	a	f
3	c	22	a	20	5	a		10	1	2	1	1	1	1	a	a	a			b	a	b	b		a	c	a	15	a	e	b	b		b	d			f		c	c	c	a	a	a	b	b	a	d
3	c	28	b																						a	c	a	2	a	e	d	a	6	a	a			a	e	c	c	c	a	a	a	b	b	a	f
3	c	1	b																						a	a				a	f	c		a	a			a	e	c	c	c	a	c	a	e	e	a	e
3	c	18	b																						a	c	a	12	a	e	b	a		a	a			a	e	a	a	a	a	a	a	a	b	a	f
3	c	7	b																						a	b			a	d	c	a		a	a			a	e	a	a	c	a	a	a	b	b	a	f
3	c	1	b																						a	c	a	20	a	e	b	c		a	a			a	e	a	a	c	c	c	a	b	b	a	d
3	c	24	b																						b					a	d	b		a	a			a	e	a	b	b	a	a	a	b	a,b	a	b
3	b	11	b																						a	c	a	26	a	e	d	a	10	a	a			a	e	a	a	c	a	a	a	b	b	a	e
3	c	23	a	20	25	a		10	1	2	1	2	1	1	a	a	a			b	a	b	b		a	b			a	a	d	c		b	d	a	e	c		c	c	c	a	a	a	b	b,c	a	f
3	b	36	b																						a	c	a	19	a	e	b	b		a	a			a	a	c	c	c	a	a	a	b	a,b	a	f
3	b	6	b																						a	b			a	d	b	b		a	a			a	e	c	c	c	c	c	a	e	b	a	f
3	b	10	b																						a	c	a	5	a	e	f	c		a	a			a	e	c	c	c	c	c	c	e	e	a	f
3	b	18	b																						a	b			a	a	d	c		a	a			a	e	c	c	c	c	c	c	b	e	a	f
3	c	10	a	16	20	a		2	1	1	1	2	1	1	d	b	a			b	b	b	b		b					a	d	c		b	d			f		c	c	c	a	a	a	b	e	a	f
3	c	27	a	15	23	a		10	1	3	1	1	2	1	a	a	a			b	a	b	b		a	c	a	12	a	e	d	b	7	b	e			d		c	c	c	a	a	c	b	b	a	b
3	c	10	b																						b					e	c	c		a	a			a	e	c	c	c	c	c	c	b	e	a	e
3	a	26	a	18	20	a		20	2	3	1	1	1	1	a	a	a			b	a	b	b		a	b			a	d	b	b	20	b	d			f		b	b	b	b	b	b	b	b	b	f
3	c	8	a	18	5	a		20	2	3	2	1	1	1	a	a	a			b	a	b	b		a	b			a	a	d	b	8	b	e			f		a	a	a	a	a	a	a	a	a	a
3	b	25	a	15	30	c	b																		a	b			a	a	d	a	4	a	a			a	e	a	a	a	a	a	a	a	a	a	e
3	c	5	b																						b					f	b	c		a	a			a	e	c	c	c	a	a	a	e	a	a	f
3	c	6	b																						a	c	a	5	a	e	b	b		a	a			a	e	c	c	c	c	a	a	b	a,b	a	f
3	c	4	b																						a	b			a	d	d	c		a	a			a	c	c	c	c	a	a	a	b	b	a	f
3	c	6	b																						a	b			a	e	d	a		a	a			a	e	a	a	a	a	a	a	c	b	a	f
3	g	5	b																						a	b			a	e	d	a		a	a			a	e	a	a	a	a	a	a	b	b	a	f
3	a	16	b																						a	b			a	f	d	a	10	a	a			a	e	a	a	a	a	a	a	b	b	a	f
3	c	10	b																						b					e	d	c		a	a			a	e	a	a	a	a	a	a	a,b	a,b	a	e
3	g	6	a	20	20	c	f																		b					e	d	b		a	a			a	e	c	c	c	c	c	c	e	e	c	f
3	b	10	a	25	8	c	f																		a	c	a	15	a	e	d	a	100	a	a			a	e	c	c	c	c	c	c	e	e	c	f
3	c	14	b																						b					e	b	b		a	a			a	e	c	c	c	c	c	c	b	e	a	e
3	g	8	a	20	30	c	b																		a	c	a	12	a	e	d	b		a	a			a	e	c	c	a	a	a	a	d	e	a	e
3	c	20	a	24	4	a		5	1	1	1	2	1	1	b	a	b	2	a	b	b	b	b		a	c	a	23	a	e	d	b		b	c		5	f		b	b	b	a	a	a	b	b	a	e
3	c	9	b																						a	c	a	5	a	e	d	a	9	a	a			a	e	c	c	a	a	a	a	b	a,b,c	a	f
3	c	7	b																						b					d	d	a		a	a			a	c	c	c	c	c	c	c	b	b	b	a
3	c	7	b																						b					e	d	a		a	a			a	e	b	b	c	b	b	b	b	e	a	f
3	b	7	b																						b					f	d	c		a	a			a	e	c	c	c	c	c	c	b	e	a	f
3	c	12	b																						a	c	a	10	a	e	d	b	12	a	a			a	e	b	b	b	a	a	a	a,b	a	b	f
3	a	6	b																						a	c	a	1	a	e	d	a		a	a			a	e	a	a	a	a	a	a	a,b	a,b	a	f
3	f	13	b																						a	b			a	e	d	a		a	a			a	e	a	c	a	a	a	a	e	b	a	f
3	c	31	b																						a	b			a	d	d	a		a	a			a	e	a	a	a	a	a	a	a	a	a	e
3	c	13	b																						a	d				f	e	c		a	a			a	e	c	c	c	c	c	c	e	e	c	f
3	c	17	b																						b					e	b	b		a	a			a	e	c	c	c	c	c	a	e	b	b	a
3	g	20	a	20	18	c	h																		a	b			a	d	d	c	10	a	a			a	e	a	c	a	a	a	a	b	b	a	f
3	b	7	a	20	30	a		20	2	3	1	2	2	2	b	a	b	2	d	a	b	b	a	c	a	c	c	20	a	e	d	c		c	e			g3		a	a	a	a	a	a	b	e	a	f
3	c	33	b																						a	b			a	a	d	a	9	a	a			a	e	a	a	a	a	a	a	b	a,b	a	f
3	c	20	a	20	23	b			1	2	1		1	1	a	a	b	3	a	b	a	b	a	c	b					b	d	a	5	b	e			g3		a	a	a	a	a	a	a	a,b	a	e
3	c	19	b																						b					f	d	c		a	a			a	e	c	c	c	a	a	a	b	a	c	f
3	g	17	a	20	20	a		20	2	3	1	2	1	1	b	c	b	2	d	b	b	b	a	c	b					f	a	a		c	e			d		c	c	c	c	c	c	b	e	a	f
3	c	13	b																						b					f	d	c		a	a			a	e	c	c	c	c	c	c	c	a	a	f
3	c	15	b																						a	c	a	2	a	e	d	c	5	a	a			a	e	b	b	c	a	a	a	e	b,c	c	e
3	g	15	b																						b					e	d	c		a	a			a	e	c	c	c	a	a	c	e	b	a	f
3	g	20	b																						b					e	d	c		a	a			a	e	c	c	c	a	c	c	e	b	a	f
3	b	26	b																						b					e	b	c		a	a			a	e	c	c	c	c	c	c	e	e	a	f
3	c	18	b																						a	b			a	f	d	a		a	a			a	e	c	c	c	a	a	a	b	a	a	e
3	c	2	b																						a	c	c	5	a	e	d	c		a	a			a	e	c	c	c	a	a	a	e	a	c	f
3	c	13	b																						a	b			a	f	d	c		a	a			a	e	c	c	c	a	a	a	e	a	c	f
3	c	28	a	15	28	a		20	2	3	1	2	1	1	a	a	a			b	a	b	b		a	c	a	11	a	e	f	a		b	e			d		a	a	a	a	a	a	b	b	a	f
3	c	1	a	17	14	a		20	2	3	2	2	1	1	a	a	a			b	a	b	b		a	c	a	2	a	e	d	a		b	e			f		c	c	c	c	c	c	e	e	a	e
3	c	6	b																						b					e	f	c		a	a			a	e	c	c	c	c	c	c	e	e	a	f
3	g	5	a	25	22	a		15	2	3	2	1	1	1	c	a	b	1	c	b	a	a	a	b	a	b			a	b	b	a		c	c		10	d		c	a	c	a	a	a	d	e	a	f
3	c	17	b																						a	c	a	20	a	e	c	c		a	a			a	e	a	b	c	a	c	a	e	e	c	f
3	h3	9	a	23	5	c	a								b						b		a	a	b					a	b	a		a	a			a	e	a	a	c	a	a	a	e	e	a	f
3	g	23	b																						b					e	d	c		a	a			a	e	c	c	c	a	a	c	e	b	a	f
3	g	32	a	18	40	a		15	2	2	1	2	1	1	a	a	b	2	b	b	b	b	a	b	a	b			a	e	d	c	3	c	b	4		g		c	c	c	c	c	c	b	a	a	a
3	c	20	b																						a	c	a	2	a	e	d	a		a	a			a	d	c	c	c	c	c	c	b	b	a	e
3	c	16	b																						b					f	d	c		a	a			a	e	c	c	c	a	a	a	b	b	c	f
3	c	27	a	12	40	a		15	2	3	1	2	2	2	b	a	b	50	a	b	b	b	b		a	c	a	10	a	e	d	a	10	c	d			d		c	c	c	a	a	a	b	b	b	d
3	a	27	a	17	7	c	e																		a	c	a	20	a	e	b	a	11	a	a			a	e	a	a	a	a	a	a	a	b	a	e
3	b	40	b																						a	b			a	b	b	a	3-4	a	a			a	a	b	b	b	a	a	a	b	b	a	f
3	g	10	b																						a	b			b	a	d	c		a	a			a	d	c	c	c	a	a	a	e	b	a	c
3	c	1	a	20	3	a		10	1	3	2	2	1	1	a	a	a			b	a	b	b		a	c	a	7	a	e	b	c		b	e			f		c	c	c	c	c	c	e	e	a	f
3	g	20	b																						a	b			b	e	b	a		a	a			a	e	c	c	a	a	a	a	e	b	a	c
3	c	15	b																						a	c	a	8	a	e	f	c		a	a			a	e	c	c	c	a	a	c	e	a	c	e
3	g	5	a	17	9	c	h11								b										a	c	a	10	a	e	d	b		a	a			a	b	c	c	c	c	c	c	e	e	a	a
3	b	8	b																						a	c	a	16	a	e	d	a		a	a			a	e	c	c	c	a	a	a	b	b	a	f
3	c	26	b																						a	c	a	10	a	e	d	c		a	a			a	d	c	c	c	c	c	c	e	e	a	f
3	c	22	b																						b					e	d	c	18	a	a			a	e	a	c	b	a	a	a	b	a	c	f
3	c	23	b																						b					e	d	b		a	a			a	e	a	c	a	a	a	a	b	a	a	f
3	c	7	b																						a	b			a	a	c	a		a	a			a	e	a	c	a	a	a	a	b	a	a	f
3	c	15	b																						a	b			a	e	b	a	12	a	a			a	e	c	a	a	a	a	a	a	b	a	e
3	c	25	b																						a	b			a	e	b	b		a	a			a	d	c	c	a	a	a	a	c	b	b	f
3	c	9	b																						a	b			a	d	b	b		a	a			a	b	c	c	c	a	a	a	a	b	b	a
3	c	7	b																						b					e	d	a		a	a			a	e	a	a	c	a	a	a	a	a	a	f
3	c	2	b																						a	c	a	10	a	e	b	a		a	a			a	e	c	c	c	a	a	c	b	b	b	a
3	b	0.33	b																						b					e	d	a		a	a			a	e	c	c	c	c	c	c	e	b	a	f
3	c	8	b																						b					e	d	a		a	a			a	e	c	c	c	a	a	a	b	b	a	e
3	c	10	b																						a	b			a	d	d	b		a	a			a	e	c	c	c	a	a	a	e	b	a	f
3	b	22	a	18	24	c	a																		b					e	b	a		a	a			a	e	b	b	b	b	b	b	d	d	a	f
3	a	7	b																						b					e	d	a	7	a	a			a	e	a	a	a	a	a	a	a	a,b	a	e
3	c	16	b																						b					e	d	b		a	a			a	e	a	a	a	a	a	c	e	e	a	f
3	c	7	b																						b					e	d	a		a	a			a	e	c	c	c	a	a	a	b	b	a	e
3	c	8	b																						a	a				e	c	b		a	a			a	e	b	c	c	a	a	a	b	b	c	e
3	f	8	b																						a	b			a	e	d	b		a	a			a	e	c	c	c	a	a	c	b	a,b	a	f
3	b	12	a	25	4	a		10	1	1	1	1	1	1	a	a	a			b	b	b	b		a	c	b	4	a	e	d	a		c	e			g		b	b	b	b	b	c	e	e	a	f
3	c	14	b																						a	c	a	3	a	e	d	a		a	a			a	e	c	c	c	a	a	a	b	b	a	e
3	c	12	b																						a	a				a	d	c		a	a			a	e	c	c	c	a	a	c	b	a,b	a	f
3	c	34	a	25	20	b		3		1	1	2	1	1	a	a	b	3	d	b	b	b	b		a	b			a	e	d	b	30	b	e			f		c	c	c	c	c	c	b	b	c	c
3	c	20	b																						a	b			a	d	d	b		a	a			a	e	a	a	c	a	a	c	b	b	a	f
3	c	10	a	12	3	b			2	2				1	d	b	a			b	b	b	a	g	b					a	d	a		b	e			f		c	c	c	c	c	c	e	e	c	f
3	c	2	a	16	2	b									b	a	a			b	a	b	b		a	c	a	1	a	e	d	a		b	e			f		a	a	b	a	a	a	b	b	c	e
3	c	7	b																						b					e	d	a		a	a			a	e	a	a	b	a	a	a	b	a,b	a	f
3	c	8	b																						b					e	b	a		a	a			a	e	a	a	a	a	a	a	a	b	a	a
3	c	5	a	20	30	a		15	2	2	1	1	1	2	b	a	b	1	d	b	a	a	a	a	a	a				a	d	a		c	d			g3		c	c	b	a	a	c	a	a,b	b	e
3	c	10	b																						a	c	a	31	a	e	d	a		a	a			a	e	a	a	a	a	a	a	a,b	a,b	a	e
3	c	0.5	b																						b					e	d	a		a	a			a	e	c	c	c	a	a	a	e	a,b	a	e
3	c	20	b																						b					e	d	a		a	a			a	e	c	c	b	a	a	a	e	a,b	a	e
3	c	14	b																						a	c	a	10	a	e	d	a	4	a	a			a	e	a	a	a	a	a	a	b	b	a	f
3	c	8	b																						b					e	d	a		a	a			a	e	c	c	c	c	c	c	e	e	c	e
3	g	20	b																						a	c	a	10	a	e	d	a	20	a	a			a	e	a	a	a	a	a	a	b	b	a	e
3	h11	24	a	19	16	a		20	2	3	2	2	2	2	a	a	b	10	d	b	a	b	a	d	a	b	a	20	a	e	b	b	8	d	c		4	g2		a	a	a	a	a	a	a	a	a	a
3	b	5	b																						a	c	a	10	c	e	d	c		a	a			a	e	a	c	c	c	c	c	e	e	a	f
3	c	8	b																						a	c	a	17	a	e	d	c		a	a			a	e	c	b	b	b	b	b	b	b	a	a
3	c	15	b																						b					f	d	c		a	a			a	e	a	a	c	c	c	c	b	d	a	a
3	g	4	a	18	39	a		20	2	3	2	1	1	1	b	a	a			b	a	b	b		a	a	b	1	a	d	d	a		b	e			f		a	a	a	a	a	c	b	e	a	f
3	c	32	b																						b					a	d	a		a	a			a	e	c	c	c	a	a	a	b	b	a	f
3	b	20	a	19	29	a		31	4	4	1	2	2	2	b	a	b	1	b	b	a	b	b		b					a	b	a		e	e			g2		a	a	a	c	c	c	b	e	a	f
3	c	9	b																						a	c	a	14	a	e	b	a		a	a			a	e	a	c	c	a	a	a	a	a	a	f
3	c	0.5	b																						a	c	a	15	a	e	b	c		a	a			a	e	a	a	a	a	a	a	a,b,c	a,b,c	a	f
3	c	2	a	20	20	a		12	2	2	1	2	1	1	a	a	b	3	a	b	a	b	b		a	b		20	a	d	d	c		b	d			g2		c	c	c	a	a	a	b	e	a	f
3	c	33	a	23	7	a		10	1	1	1	2	1	1	b	a	a			b	a	b	b		b					e	d	a		b	e			f		c	c	c	c	c	c	b	e	b	e
3	c	30	a	18	35	a		9	1	2	1	2	1	1	b	a	b	1	a	b	b	b	b		a	c	a	20	a	e	b	b		b	c		10	f		c	c	c	b	b	b	b	a	c	a
3	c	30	a	17	23	c	e																		a	c	a	2	a	f	c	a		a	a			a	e	a	a	c	a	a	a	b	b	b	f
3	c	13	a	17	10	c	e																		a	c	a	15	a	e	b	b		a	a			a	e	c	c	c	a	a	c	b	e	c	a
3	c	9	b																						a	b			a	e	d	b		a	a			a	d	a	b	c	a	a	c	b	a	a	a
3	a	30	a	20	10	a		10	1	1	1	2	1	1	b	a	b	3	a	b	b	b	b		b					a	b	a	5	b	d			f		a	a	b	b	b	b	b	b	a	a
3	c	17	b																						b					e	d	c		a	a			a	e	c	c	c	c	c	c	b	b	b	b
3	c	3	b																						b					e	d	c		a	a			a	e	c	c	c	a	c	c	b	b	b	f
3	c	12	b																						a	c	a	15	a	e	f	a		a	a			a	e	c	c	c	a	a	a	b	b	b	f
3	c	29	a	20	28	a		9	1	1	1	2	1	1	b	a	a			b	b	b	b		a	b			a	a	b	c	6	b	b	3		f		a	c	c	a	a	a	b	a	b	f
3	c	8	b																						a	c	a	9	a	e	d	a	8	a	a			a	e	c	c	c	c	c	c	b	a,b	a	e
3	c	34	b																						a	c	a	25	a	e	b	c	3	a	a			a	e	c	c	c	a	a	c	b	b	b	f
3	f	30	b																						a	b			a	d	d	a	5	a	a			a	e	c	c	c	a	a	a	b	b	a	e
3	b	2	b																						a	b			a	d	d	a	5	a	a			a	e	c	c	c	a	a	a	b	b	a	e
3	c	12	b																						a	c	a	12	a	e	c	a		a	a			a	e	c	c	c	a	a	a	a	a	b	f
3	b	0.25	b																						a	c	a	14	a	e	d	a		a	a			a	e	c	c	c	c	c	a	b	b	a	e
3	b	26	a	17	6	a		10	1	3	1	2	1	1	b	a	a			b	a	b	b		a	c	a	5	a	e	d	a	5	b	e			f		a	a	a	a	a	a	b	b	a	f
3	c	35	a	20	10	c	d																		a	c	a	20	a	e	d	a	5	a	a			a	e	c	c	a	a	a	a	b	b	a	f
3	g	9	a	20	5	c	a																		b					a	f	b		a	a			a	b	c	c	c	c	c	c	b	e	c	a
3	c	30	b																						a	c	a	14	a	e	d	a		a	a			a	e	a	a	a	a	a	a	a,b	a,b	a	f
3	c	14	b																						a	c	a	19	a	e	b	c		a	a			a	e	c	c	c	a	a	a	b	b	a	f
3	b	11	b																						b					f	b	b	15	a	a			a	c	b	a	a	a	b	b	e	e	c	f
3	c	6	a	20	20	b		0			1	1	1	1	a	a	b	4	c	b	a	b	a	a	b					e	b	b	15	b	e			f		c	c	c	c	c	c	c	e	c	f
3	a	6	a	20	20	b				3					a	a	b	10	b	b	b	b	a	a	a	c	a	20	a	e	b	b	5	b	d			f		a	a	a	a	a	a	a,b	a	a	d
3	g	32	a	18	30	a		20	2	1	2	2	1	1	b	a	a			b	a	b	b		a	a				a	b	b	15	b	e			f		b	b	b	b	b	b	a,b	b	a	f
3	g	15	a	6	10	a		20	2	1	2	2	1	1	b	a	a			b	a	b	b		b					e	c	b	20	e	e			f		a	c	a	b	b	a	b	e	a	f
3	c	5	b																						a	b			b	d	d	c	10-15	a	a			a	e	a	a	a	a	a	a	c	b	a	f
3	g	12	b																						a	c	b	14	a	e	d	b	2	a	a			a	e	a	a	a	a	a	a	a,b	a	a	a
3	b	8	a	22	16	a		20	2	4	1	2	1	1	a	a	b	b	c	b	a	b	b		a	a				a	c	b	2	d	b	3		d		c	c	c	c	c	c	c	a	a	a
3	c	9	b																						a	c	a	15	a	e	c	b		a	a			a	e	a	a	c	a	a	a	a,b	a	a	a
3	c	1	b																						a	c	a	32	a	e	c	b	15	a	a			a	d	a	a	c	a	a	a	a,b	a,b,c	a	d
3	c	11	b																						a	c	a	1	a	e	b	b		a	a			a	e	a	a	a	a	a	a	b	b	c	a
3	c	2	a	13	1	c	e																		b					d	d	a		a	a			a	e	a	a	a	a	a	a	a,b	a	a	f
3	c	10	b																						a	c	a	10	a	e	b	b	5	a	a			a	e	a	a	a	a	a	a	a,b	a	a	a
3	c	2	b																						a	c	a	20	a	e	d	a		a	a			a	e	a	a	c	a	a	c	c	a	c	e
3	c	14	b																						a	c	a	10	a	e	b	b		a	a			a	d	c	c	a	a	c	a	e	a	a	a
3	g	22	a	18	14	a		20	2	1	2	2	1	1	b	a	a			b	a	b	b		a	c	a	10	a	e	d	b	10	b	e			f		c	c	c	c	c	c	d	e	a	f
3	c	13	a	15	12	b									b	a	a			b	a	b	b		a	c	a	10	a	e	c	b		b	e			f		c	c	c	a	c	a	d	a,b	a	f
3	c	7	a	18	15	a		10	1	1	1	1	1	1	a	a	b	3	a	b	a	a	b		a	c	a	5	a	e	d	c		c	d			g3		a	a	c	a	a	a	b	b	a	f
3	b	3	b																						a	b			a	e	d	c		a	a			a	e	c	c	c	c	c	c	b	b	c	f
3	c	30	b																						a	c	a	2	a	e	c	b		a	a			a	e	c	c	c	a	a	a	e	b	c	a
3	c	24	b																						b					e	d	b	10	a	a			a	e	a	a	a	a	a	a	a,b	a,b	a	f
3	g	0.3	b																						b					e	d	a		a	a			a	e	b	b	b	b	b	c	c	b	a	f
3	c	7	b																						a	c	a	2	a	e	e	b		a	a			a	d	b	c	c	a	b	c	e	b,c	a	a
3	c	17	b																						a	c	a	10	a	e	d	c		a	a			a	e	b	c	c	a	a	a	b,c	b,c	a	e
3	b	2	b																						b					e	f	c		a	a			a	e	c	c	c	c	c	c	e	e	b	f
3	b	32	a	25	15	a		20	2	1	2	1	1	1	b	a	a			b	a	b	b		a	c	a	13	a	e	d	b	3	b	e			f		b	b	b	b	b	b	a,b	a	a	a
3	g	22	b																						b					a	d	b	3	a	a			a	e	b	b	b	b	b	b	b	e	a	a
3	b	4	b																						a	c	a	3	a	e	d	b	3	a	a			a	e	c	c	c	c	c	c	a,b	b	a	a
3	g	12	a	19	24	a		20	2	1	1	1	1	2	c	a	a			b	a	b	b		b					d	f	c		b	e			f		c	c	c	c	c	c	d	e	b	f
3	c	10	a	16	8	c	d																		a	c	a	12	a	e	d	b		a	a			a	e	a	c	c	a	c	c	a	b	b	e
3	g	10	a	20	1	a		20	2	1	2	2	1	1	c	a	a			b	a	b	b		a	b	a		a	e	f	a		b	e			f		c	c	c	a	a	a	a	e	a	e
3	g	10	b																						a	c	a	12	a	f	f	c		a	a			a	e	c	c	c	c	c	c	e	e	a	F
3	c	12	b																						a	b	b	10	a	a	b	b		a	a			a	e	b	b	b	b	b	b	b	a	a	f
3	b	24	a	20	15	a		20	2	2	2	1	1	2	c	a	a			b	a	b	b		a	b			a	e	d	a	15	b	e			f		a	a	a	a	a	a	a	e	a	e
3	c	28	b																						b					e	d	a	10	a	a			a	e	b	b	b	b	b	b	b	b	a	f
3	c	8	b																						a	c	b	5	a	e	d	c		a	a			a	e	b	b	b	b	b	b	d	e	a	f
3	c	4	b																						b					e	d	a	4	a	a			a	e	c	c	c	c	c	c	b	b	a	e
3	c	10	b																						a	b			a	d	b	a	10	a	a			a	e	c	c	c	a	a	a	d	b	a	e
3	c	11	b																						a	c	a	4	a	e	d	a	3	a	a			a	e	c	c	c	a	a	a	e	a	a	f
3	c	2	b																						a	b			a	d	d	c		a	a			a	c	a	a	a	a	a	a	a	e	a	f
3	c	20	a	20	5	c	d																		a	c	a	20	a	e	d	a	2	a	a			a	e	b	b	b	b	a	a	e	b	a	f
3	c	22	b																						a	c	a	10	a	e	d	a	3	a	a			a	e	c	c	c	c	c	c	b	b	a	f
3	g	19	b																						a	c	a	10	a	e	d	a	5	a	a			a	e	c	c	c	c	c	c	b	b	a	f
3	c	20	b																						a	c	a	10	a	e	d	c	3	a	a			a	e	c	b	c	b	c	c	a,b	a,b	a	e
3	c	2	b																						a	c	a	17	a	e	d	c		a	a			a	e	a	b	a	a	a	a	a	a	a	e
3	g	13	b																						a	c	a	12	a	e	b	a		a	a			a	e	c	c	c	b	c	c	a,b	a,b	a	e
3	c	2	b																						a	c	a	15	a	e	f	c		a	a			a	e	c	c	c	c	c	a	e	b	a	f
3	c	10	a	17	18	a		2	1	2	2	2	2	1	b	a	b	1	d	b	b	b	a	a	a	a				a	d	b		b	b	5		d		a	a	b	a	a	a	e	b	a	e
3	c	32	b																						b					a	d	a		a	a			a	e	a	a	c	a	a	b	a	b	a	e
3	c	7	b																						a	c	a	20	a	e	d	a		a	a			a	e	b	b	b	b	b	b	d	d	a	f
3	c	25	a	19	23	b		3-5			1		1	1	b	a	b	5	a	b	b	a	a	d	a	b			a	e	d	a		b	e			f		c	c	c	a	a	a	b	b	a	e
3	c	2	b																						a	c	a	30	a	e	d	b	5	a	a			a	e	a	c	a	a	a	a	a,b	a,b	a	f
3	c	17	b																						b					e	d	c		a	a			a	e	c	c	c	a	a	a	e	b	a	f
3	c	11	b																						b					e	d	b		a	a			a	e	b	b	b	c	c	c	b	b	a	f
3	c	6	b																						b					d	d	a	6	a	a			a	e	a	a	a	a	a	a	b	b,c	a	f
3	c	10	b																						b					e	d	a	10	a	a			a	e	a	a	a	a	a	a	a	a,c	a	e
3	c	8	b																						a	c	a	10	a	e	d	a	8	a	a			a	e	a	a	b	a	a	a	b	b	a	e
3	c	20	b																						a	c	a	50	a	e	d	a	10	a	a			a	e	a	a	a	a	a	a	a,b	a,b	a	e
3	c	4	b																						a	c	a	8	a	e	d	a		a	a			a	b	a	a	a	a	a	a	e	b	c	f
3	f	12	b																						a	c	a	13	a	e	d	c	12	a	a			a	e	a	a	a	a	a	a	a,b	a,b	a	f
3	c	2	b																						a	c	a	20	a	e	d	c		a	a			a	e	a	c	c	a	a	a	b	b	c	f
3	c	11	b																						a	c	a	20	a	e	b	c	10	a	a			a	d	a	c	a	a	a	a	a	a	c	f
3	h1	12	a	14	5	a		10	1	1	1	1	1	1	c	b	a			b	a	b	b		a	c	a	6	a	d	d	c	12	b	e			f		a	a	a	a	a	a	b	b	a	f
3	c	8	b																						a	c	b	5	a	e	d	a		a	a			a	d	a	a	a	a	a	a	a	a	a	d
3	c	25	b																						a	c	a	21	a	f	d	b	20	a	a			a	e	a	a	a	a	a	a	b.c	b,c	a	a
3	a	2	b																						a	c	a	10	a	e	d	a		a	a			a	e	a	a	a	a	a	a	b	a	a	e
3	c	10	b																						a	c	a	20	a	e	d	a	20	a	a			a	e	a	a	a	a	a	a	a,b	a,b	a	f
3	c	20	b																						a	c	a	20	a	e	d	a	20	a	a			a	e	a	a	a	a	a	a	a,b	a,b	a	f
3	c	20	b																						a	c	a	20	a	e	d	a		a	a			a	e	a	a	a	a	a	a	a,b	a,b	a	e
3	c	9	a	14	3	c	a								a										a	c	a	10	a	e	c	b		a	a			a	d	c	c	c	a	c	a	e	b	a	c
3	c	15	b																						a	c	a	15	a	e	d	a	15	a	a			a	e	a	a	a	a	a	a	a,b	a,b	a	f
3	c	25	b																						a	c	a	30	a	e	d	a	25	a	a			a	e	a	a	a	a	a	a	a,b	a,b	a	e
3	c	32	b																						a	c	a	32	a	e	d	a	32	a	a			a	e	a	a	a	a	a	a	a,b	a,b	a	e
3	c	22	b																						a	c	a	22	a	e	d	a	22	a	a			a	e	a	a	a	a	a	a	a,b	a,b	a	e
3	c	7	b																						a	c	a	20	a	e	d	a	7	a	a			a	e	a	a	a	a	a	a	a,b,c	a,b,c	a	e
3	a	2	a	18	12	a		10	1	1	1	1	1	1	c	a	a			b	a	b	b		b					d	d	c		b	e			f		c	c	c	c	c	c	e	e	a	e
3	h2	1	b																						a	c	a	4	a	e	d	a		a	a			a	e	a	a	a	a	a	a	a	a	a	e
3	h3	1	b																						a	c	a	7	a	e	d	a		a	a			a	e	a	a	a	a	a	a	a	a	a	f
3	g	3	b																						a	c	a	8	a	e	d	a		a	a			a	e	a	a	a	a	a	a	a	a	a	f
3	g	4	b																						b					e	d	a		a	a			a	e	a	a	a	a	a	a	b	b	a	f
3	g	2	b																						b					e	d	a		a	a			a	e	a	a	a	a	a	a	a	b	a	f
3	h4	10	b																						a	c	a	30	a	e	b	a		a	a			a	e	c	c	c	c	c	c	e	e	a	f
3	h4	31	a	22	1	a		9	1	2	1	1	1	1	a	a	b	2	b	b	b	b	a	g	a	b	a	a	a	e	d	a		b	e			g		a	a	a	a	a	a	b	b	a	e
3	b	26	a	26	20	b			3	1	1	1	1	1	c	c	b	1	d	b	b	b	b		a	b	a		a	d	d	c		b	e			a,f		b	b	b	b	b	b	a,b	b	a	f
0	c	2 miesiące	b																						a	c	a	5	a	e	b	a		a	a			a	e	c	c	c	c	c	c	e	e	a	f
0	h5	30	a	25	13	b									b	a	b	1	b	b	b	b	b		a	c	a	13	a	e	b	a		b	d			f		c	c	a	a	a	b	a	a	a	f
0	h8	1	a	16	40	a		20	2	1	2	1	2	1	d	c	b	1	d	b	b	b	b		b					f	b	a		b	e			d		c	c	a	a	a	a	a	a	a	f
0	c	18	a	18	10	c	e																		a	b			a	c	b	a	15	a	a			a	e	a	b	a	a	a	b	a	a	a	f
0	h3	2	b																						a	b			a	e	d	a		a	a			a	e	c	c	c	c	c	c	e	e	a	e
0	g	1	b																						b					e	d	b		a	a			a	e	b	c	a	b	a	a	b,e	a	b	e
0	h3	38	a	20	1.5	a		15	2	1	1	1	1	1	b	a	b	2	d	b	a	a	b		a	b			a	d	c	a		c	d			d		c	c	c	c	c	c	e	e	a	e
0	b	25	a	20	10	b		10		1	1	1	1	1	a	a	b	5	c	b	b	a	a	a	a	b			a	f	c	c	5	b	e			d		a	c	c	c	c	c	a	e	a	e
0	c	1	b																						b					e	f	c	10	a	a			a	e	c	c	c	b	c	b	b	b	a	f
0	c	13	a	33	13	b		1			1		1	1	a	b	a			b	b	b	b		a	c	a	2	a	e	d	a	10	b	e			f		a	c	a	a	a	b	b	a	a	e
0	g	7	b																						b					e	d	a		a	a			a	e	a	a	c	a	a	a	b	a	a	e
0	c	1	b																						b					e	f	a	10	a	a			a	e	c	c	c	b	c	b	b	b	a	f
0	c	12	b																						a	c	a	40	a	e	f	a	10	a	a			a	e	b	c	c	a	c	c	e	e	a	f
0	c	20	b																						a	c	a	10	a	e	d	c	10	a	a			a	e	a	c	a	a	a	c	b	d	a	f
0	c	2	b																						a	c	a	17	a	e	f	c		a	a			a	e	c	c	c	c	c	c	e	e	a	f
0	g	10	b																						b					e	d	a		a	a			a	e	c	a	a	b	b	b	b	b	a	e
0	c	3 miesiące	b																						a	b			a	d	d	a		a	a			a	e	c	a	a	b	b	b	b	b	a	e
0	c	9	b																						a	c	a	25	a	e	d	b	8	a	a			a	e	a	a	a	a	a	a	b	b	a	a
0	g	6	a	20	10	a		10	1	1	1	1	1	1	c	b	a			b	a	b	b		a	c	a	2	a	e	d	a	4	b	e			f		a	a	a	b	b	b	a	d	a	e
0	g	2	a	18	10	c	b																		a	c	a	6	a	e	d	a	4	a	a			a	e	a	a	a	b	b	b	a	d	a	e
0	g	6	a	20	1	c	g																		a	c	a	5	a	e	d	a	4	a	a			a	e	a	a	a	b	b	b	a	d	a	e
0	g	13	a	25	5	c	d																		a	c	a	10	a	e	d	a	4	a	a			a	e	a	a	a	b	b	b	a	d	a	e
0	c	1.5	b																						a	c	a	3	a	e	d	a		a	a			a	e	a	c	c	a	a	c	b	d	a	e
0	c	30	b																						a	c	a	6	a	e	f	c		a	a			a	e	c	c	c	c	c	c	a	e	a	e
0	c	1.5	b																						a	c	a	9	a	e	d	a	4	a	a			a	e	a	a	a	b	b	b	a	d	a	e
0	g	2	a	20	10	c	b																		a	c	a	5	a	e	d	a	4	a	a			a	e	a	a	a	b	b	b	a	d	a	e
0	c	9	b																						b					e	d	a	4	a	a			a	e	c	a	a	b	b	b	a	d	a	e
0	c	28	b																						a	c	a	30	a	e	d	a	4	a	a			a	e	c	a	a	b	b	b	a	d	a	e
0	c	22	b																						a	c	a	8	a	e	d	a	4	a	a			a	e	a	a	a	b	b	b	a	d	a	e
0	c	6	b																						a	c	a	10	a	e	d	a	4	a	a			a	e	a	a	a	b	b	b	a	d	a	e
0	a	29	a	18	10	a		10	1	1	1	2	1	2	c	b	a			b	a	b	b		a	c	a	5	a	e	d	a	4	b	e			f		a	a	a	b	b	b	a	d	a	e
0	b	12	b																						a	c	a	4	a	e	d	a		a	a			a	e	a	a	a	c	c	c	b	e	a	f
0	g	35	b																						a	c	a	1	a	e	d	a		a	a			a	e	a	a	a	c	c	c	b	e	a	f
0	g	16	b																						a	c	a	2	a	e	d	a		a	a			a	e	a	a	a	c	c	c	b	e	a	f
0	g	2	a	20	2	a		10	1	2	1	1	1	1	b	b	a			b	a	b	b		a	c	a	8	a	e	b	a		b	e			f		a	c	c	c	c	c	b	e	a	e
0	c	6	b																						b					e	e	a		a	a			a	e	c	c	b	b	b	b	b	d	b	f
0	h10	1	a	20	1	a		10	1	1	1	1	1	1	b	b	a			b	a	b	b		a	c	a	14	a	e	b	c		b	e			f		c	c	c	a	a	c	b	b	a	e
0	c	3	b																						a	c	a	2	a	e	b	a		a	a			a	e	a	c	c	a	a	c	b	b	a	e
0	c	26	b																						b					e	d	a		a	a			a	d	c	c	c	a	a	c	a	d	a	f
0	g	1	b																						a	a				d	b	a		a	a			a	e	a	c	c	a	a	c	a	d	a	f
0	c	6	a	13	2	c	e																		b					d	d	a		a	a			a	e	c	b	c	a	a	a	a	d	b	f
0	c	6	b																						a	b			a	b	b	a	6	a	a			a	e	b	a	a	a	a	b	a	b	a	e
0	g	34	b																						b					f	d	a		a	a			a	e	a	a	c	a	a	a	b	d	b	f
0	c	3	a	18	12	a		9	1	1	1	1	1	2	b	c	b	2	c	b	b	b	b		a	c	a	6	a	e	f	c		b	d			f		c	c	c	c	c	c	e	e	c	f
0	c	5	b																						a	c	a	10	a	e	d	a	5	a	a			a	e	b	b	b	b	b	b	b	b	a	e
0	c	1	b																						b					e	d	a	5	a	a			a	e	b	b	b	b	b	b	b	b	a	e
0	c	4	b																						a	c	a	10	a	e	d	a	5	a	a			a	e	b	b	b	b	b	b	b	b	a	e
0	c	4	b																						a	c	a	10	a	e	d	a	5	a	a			a	e	b	b	b	b	b	b	b	b	a	e
0	c	6	b																						a	c	a	10	a	e	d	a	5	a	a			a	e	b	b	b	b	b	b	b	b	a	e
0	c	3 miesiące	b																						a	c	a	10	a	e	d	a	5	a	a			a	e	b	b	b	b	b	b	b	b	a	e
0	g	35	b																						a	c	a	6	a	e	d	a	5	a	a			a	e	b	b	b	b	b	b	b	b	a	e
0	h3	15	b																						a	c	a	6	a	e	d	a	5	a	a			a	e	b	b	b	b	b	b	b	b	a	e
0	h5	2	b																						a	c	a	6	a	e	d	a	5	a	a			a	e	b	b	b	b	b	b	b	b	a	e
0	h3	2	b																						a	c	a	6	a	e	d	a	5	a	a			a	e	b	b	b	b	b	b	b	b	a	e
0	b	35	b																						a	c	a	5	a	e	d	a	5	a	a			a	e	b	b	b	b	b	b	b	b	a	e
0	g	8	b																						a	c	a	6	a	e	d	a	5	a	a			a	e	b	b	b	b	b	b	b	b	a	e
0	g	1.5	b																						a	c	a	6	a	e	d	a	5	a	a			a	e	b	b	b	b	b	b	b	b	a	e
0	h3	20	b																						a	c	a	10	a	e	d	a	5	a	a			a	e	b	b	b	b	b	b	b	b	a	e
0	b	1	b																						a	c	a	10	a	e	e	a	5	a	a			a	e	b	b	b	b	b	b	b	b	a	e
0	h5	3	b																						a	c	a	5	a	e	d	a	5	a	a			a	e	b	b	b	b	b	b	b	b	a	e
0	c	23	b																						a	c	a	10	a	e	d	a	5	a	a			a	e	b	b	b	b	b	b	b	b	a	e
0	b	15	b																						a	c	a	6	a	e	d	a	5	a	a			a	e	b	b	b	b	b	b	b	b	a	e
0	h6	2	b																						a	c	a	8	a	e	d	a	5	a	a			a	e	b	b	b	b	b	b	b	b	a	e
0	a	20	b																						a	c	a	9	a	e	d	a	5	a	a			a	e	b	b	b	b	b	b	b	b	a	e
0	c	2	b																						a	c	a	8	a	e	d	a	5	a	a			a	e	b	b	b	b	b	b	b	b	a	e
0	c	13	b																						a	c	a	5	a	e	d	a	5	a	a			a	e	b	b	b	b	b	b	b	b	a	e
0	c	6	b																						a	c	a	5	a	e	d	a	5	a	a			a	e	b	b	b	b	b	b	b	b	a	e
0	c	6	b																						a	c	a	9	a	e	d	a	5	a	a			a	d	b	b	b	b	b	b	b	b	a	e
0	c	8	b																						a	c	a	9	a	e	d	a	5	a	a			a	e	b	b	b	b	b	b	b	b	a	e
0	c	15	b																						a	c	a	9	a	e	d	a	5	a	a			a	e	b	b	b	b	b	b	b	b	a	e
0	c	5	b																						a	c	a	10	a	e	d	a	5	a	a			a	e	b	b	b	b	b	b	b	b	a	e
0	c	10	a	20	1	c	f																		a	c	a	8	a	e	d	a		a	a			a	e	c	a	a	a	a	a	b	b	a	f
0	c	5	b																						a	c	a	8	a	e	d	a		a	a			a	e	a	a	a	a	a	a	a	b	a	f
0	b	9	a	22	25	a		1	1	1	1	1	1	1	a	a	a			b	b	b	b		a	c	a	25	a	e	b	a		c	d			f		a	a	a	a	a	a	a	e	a	f
0	b	36	a	20	35	a		9	1	1	1	2	1	1	a	a	a			b	b	b	b		a	b			a	e	b	a	5	c	d			f		a	a	a	a	a	a	a	e	a	f
0	b	6	b																						b					e	d	c		a	a			a	e	a	a	c	a	a	a	a	d	a	f
0	c	8	a	20	5	b		5		1	1		1	1	a	a	b	1	b	b	b	b	a	a	a	c	a	5	a	e	d	a		b	e			f		a	a	a	a	a	a	b	d	a	f
0	g	2	b																						a	c	a	10	a	c	d	a		a	a			a	e	a	a	a	a	a	a	e	e	a	f
0	h5	2	b																						a	c	a	15	a	e	d	c	2	a	a			a	e	a	a	a	a	a	a	a	d	a	e
0	c	14	b																						a	c	a	15	a	e	d	c		a	a			a	e	a	a	a	a	a	a	a	d	a	e
0	c	5	b																						a	c	a	20	a	e	d	a	10	a	a			a	e	c	c	c	c	c	c	b	b	a	e
0	g	11	b																						a	c	a	2	a	e	d	a		a	a			a	e	c	c	c	c	c	c	b	b	a	e
0	b	33	b																						a	b	a		a	e	d	c		a	a			a	e	a	a	a	a	a	a	b	b	a	f
0	c	13	b																						a	c	a	14	a	e	b	a		a	a			a	e	a	c	c	a	a	a	b	d	a	e
0	c	10	b																						b					d	b	a		a	a			a	e	a	c	c	a	a	a	b	d	a	e
0	h8	0.25	a	20	30	b									b	b	a			b	a	b	b		a	c	b	2	a	e	d	a		b	d			f		c	c	c	a	a	a	e	a	a	e
0	a	35	b																						a	c	a	25	a	a	d	a	5	a	a			a	e	b	b	b	b	b	b	b	d	a	e
0	b	5	b																						a	c	a	5	a	e	d	c	5	a	a			a	e	c	c	c	c	c	c	b	e	c	f
0	g	5	a	18	1	c	b																		a	c	a	4	a	e	d	a	5	a	a			a	e	c	c	c	c	c	c	b	b	a	f
0	c	5	b																						a	c	a	10	a	e	b	a		a	a			a	e	a	a	c	a	a	a	b	d	a	e
0	c	33	b																						a	b			a	f	b	a		a	a			a	e	c	c	c	a	a	c	a	e	a	e
0	c	6	b																						a	b			a	d	b	a		a	a			a	e	c	c	c	c	c	c	b	b	a	e
2	c	35	a	10	1	a		10	1	1	1	2	1	2	c	a	b	3	d	b	b	b	b		a	c	a	18	a	e	b	b		b	e			f		a	a	c	a	a	a	a	a	b	f
2	c	3	b																						a	c	a	15	a	e	d	a	2	a	a			a	e	a	a	a	a	a	a	b	b	a	e
2	c	3	a	14	0.25	a		8	1	2	1	1	1	1	a	a	a			b	b	a	a	b	b					e	c	b		b	e			f		c	c	c	c	c	c	d	b	b	a
2	c	18	b																						a	c	a	14	a	e	d	b	10	a	a			a	c	c	c	c	c	c	c	a	b	a	a
2	c	7	b																						b					e	d	a	5	a	a			a	e	a	a	a	a	a	a	a,c	a,b,c	a	f
2	c	17	b																						a	c	a	20	a	e	d	a	5	a	a			a	e	a	a	a	a	a	a	a	a	a	e
2	c	1	b																						b					e	c	a		a	a			a	e	a	a	a	a	a	a	a,b	a,b	a	e
2	c	13	b																						b					e	d	c	13	a	a			a	e	a	a	a	a	a	a	b	b	a	f
2	c	25	b																						a	c	a	30	a	e	d	a	10	a	a			a	e	a	a	a	a	a	a	a	a	a	f
2	c	2	a	15	15	a		7	1	1	1	1	1	1	a	a	a			b	b	a	a	c	a	b	a	b	a	c	d	a		d	d			f		c	c	c	a	a	a	b	b	b	f
2	c	9	a	17	10	a		5	1	1	1	1	1	1	b	a	a			b	b	a	a	c	a	a				e	a	b		b	e			f		a	a	a	a	a	a	b	b	a	f
2	c	28	b																						b					f	d	b		a	a			a	e	c	c	c	c	a	a	b	b	b	f
2	c	23	a	18	4	a		5	1	2	1	1	1	1	b	a	a			b	b	a	a	c	a	c	a	15	a	e	b	c		b	e			f		c	c	c	c	c	c	b	b	b	e
2	c	14	a	19	4	c	a								a					b	b		b		b					c	d	a		a	a			a	e	b	b	a	a	a	a	b	b	a	e
2	c	7	b																						b					e	d	a		a	a			a	e	b	b	b	a	a	a	b	b	a	f
2	c	3	b																						a	c	a	100	a	e	c	a		a	a			a	e	a	c	c	a	a	c	e	a	a	e
2	c	33	a	18	17	c	e	6		1	1	1	1	1	b	a	b	b2	a	a	a	b	a	a	a	c	a	14	a	e	d	a		a	a			a	e	c	c	c	a	a	a	b	a,b	c	e
2	c	5	b																						a	c	a	30	a	e	d	a	10	a	a			a	a	a	a	a	a	a	a	a	a	a	e
2	c	12	a	10	1	a		5	1	1	1	1	1	1	a	a	a			b	b	a	a	b	a	c	a	12	a	e	d	a	6	d	e			f		a	a	b	a	a	c	a	a	a	e
2	c	15	b																						b					e	d	a		a	a			a	e	c	a	c	a	a	a	a,b	a,b	a	f
2	c	14	b																						a	c	a	3	a	e	b	c		a	a			a	e	c	c	c	a	a	a	d	b	b	f
1	c	2	b																						b					e	d	a	0	a	a			a	e	b	b	b	b	b	b	b	b	a	e
1	c	14	a	25	10	a		5	1	2	1	1	1	1	a	a	a			b	b	a	a	b	b					f	d	a		d	d			f		a	c	b	b	b	b	b	b	a	e
1	c	3	a	18	0.5	a		5	1	2	1	1	1	1	a	a	a			b	b	a	a	b	a	c	a	3	a	e	b	a		b	e			f		b	b	b	b	b	b	b	b	a	e
1	c	24	a	15	18	c	d																		b					e	c	a		a	a			a	c	c	a	a	a	a	a	a	a	a	e
1	c	16	a	20	4	c	a																		a	b			a	d	d	a	7	a	a			a	e	a	a	a	a	a	a	b	b	a	f
1	c	23	b																						a	b			a	d	d	c	3	a	a			a	e	c	c	c	a	a	a	a	b	a	f
1	c	8	a	14	2	c	b																		a	c	a	4	c	e	d	c		a	a			a	e	a	a	a	a	a	a	b	b	a	f
1	c	9	b																						a	c	a	3	a	e	b	a	10	a	a			a	e	a	a	a	a	a	a	a	a	a	e
1	c	5	b																						b					e	b	a		a	a			a	d	a	a	a	a	a	a	a	b	b	e
2	c	3	a	25	18	b							1	1	a	a	b	1	b	b	a	a	b		a	c	a	20	a	e	d	a		b	e			f		c	c	c	a	a	a	a	b	a	f
2	c	15	a	35	6	a		15	2	2	1	1	1	1	b	b	a			b	b	a	a	a	a	b			a	a	d	c	7	b	e			f		a	a	a	a	a	a	a	a	a	f
2	c	1	a	18	18	a		10	1	1	1	2	1	2	c	a	b	3	d	b	b	b	b		a	c	a	3	a	e	d	a		b	d			d		a	a	a	a	a	a	a	b	b	f
2	c	15	a	19	30	a		7	1	1	1	1	1	1	a	a	a			b	b	a	a	b	a	c	a	6	a	e	b	c		b	e			f		c	c	c	c	c	c	b	b	a	f
2	c	13	a	15	22	a		15	2	4	1	2	1	1	a	a	b	2	c	b	b	b	b		a	a				a	d	b	4	b	d			d		c	c	c	a	c	c	e	a	a	f
2	c	8	a	19	0	a		8	1	2	1	1	1	1	a	a	a			b	b	a	a	b	a	c	a	30	a	e	d	a		b	d			f		a	a	c	a	a	b	e	b	a	a
2	c	15	a	25	15	b		1			1		1	1	c	b	a			b	b	b	b		a	b			a	d	b	a	10	b	d			f		c	c	c	c	c	c	b	b	a	f
2	c	32	a	16	34	a		10	1	3	1	2	1	1	a	a	b	1	a	b	b	b	b		a	c	a	10	a	e	b	c		b	e			f		b	b	b	a	a	a	e	b	a	a
2	c	10	a	20	10	a		9	1	2	1	1	1	1	a	a	a			b	b	a	a	b	a	c	a	15	a	e	c	a		b	d			f		c	c	c	a	a	a	e	e	b	f
2	c	12	a	21	15	a		10	1	1	1	2	1	1	a	a	b	3	d	b	b	b	b		a	c	a	6	a	e	d	c	10	b	b	5		g1		b	b	b	a	a	c	b	b	a	f
2	c	30	a	17	40	a		15	2	1	1	1	1	1	a	a	b	3	d	b	b	b	b		a	b			a	a	d	a	14	b	c		5	d		a	a	b	a	a	a	b	b	c	f
2	c	2	a	20	10	a		8	1	2	1	2	2	1	b	a	b	1	c	b	b	b	a	b	b					e	d	c		c	b	5		f		c	a	c	c	c	c	e	a,b	a	f
2	c	11	a	18	15	a		10	1	1	1	2	1	2	c	a	b	3	d	b	b	b	b		b					d	b	b		c	d			d		a	a	a	a	a	a	a	a,b	a	f
2	c	7	a	19	1	a		20	2	3	1	2	2	2	b	c	b	1	c	b	b	a	a	b	a	c	a	13	a	e	f	c		b	e			f		c	c	c	a	a	a	b	b	a	f
2	c	21	a	20	19.5	a		10	1	1	1	2	1	1	a	a	b	3	d	b	b	b	b		a	b			a	d	c	b		b	e			f		b	b	b	a	a	b	b	b	a	a
2	c	10	a	24	8	a		10	1	1	1	1	1	1	a	a	b	2	b	b	b	b	b		a	c	a	3	a	e	d	c		b	d			f		c	c	c	c	c	c	b	b	a	f
2	c	7	a	19	20	a		10	1	1	1	2	1	2	c	a	b	3	d	b	b	b	b		a	b			a	d	a	a		c	d			d		b	b	b	a	c	c	d	b	b	a
2	c	11	a	18	15	a		4	1	1	1	1	1	1	a	a	b	2	b	b	a	a	b		a	c	a	5	a	e	b	b	8	b	d			d		c	c	c	c	c	c	b	b	b	c
2	c	15	a	24	10	a		10	1	1	1	2	1	1	a	a	b	3	d	b	b	b	b		b					e	f	b		b	e			f		c	c	c	c	c	c	e	e	c	f
2	c	15	a	20	5	b									a	c	a			b	b	b	b		a	b			a	e	d	a	5	b	e			f		a	a	a	a	a	a	a,c	a,b,c	a	f
2	c	7	a	25	5	a		9	1	1	1	1	1	1	a	a	a			b	b	a	a	b	a	c	a	9	a	e	d	a		b	e			f		a	c	c	a	c	c	e	a	a	e
2	c	20	a	16	5	a		7	1	1	1	1	1	1	a	a	a			b	b	a	a	b	a	c	a	7	a	e	d	c		b	e			f		c	c	c	a	a	a	a,b	a,b	a	f
2	c	7	a	23	10	b		2	1		1		1	1	a	c	b	1	d	b	b	b	b		a	b	a	11	a	f	d	a		b	e			a,f		c	c	b	a	a	a	b	a	a	e
2	c	7	a	26	10	b									a	a	a			b	b	a	a	c	a	b			a	d	b	a		c	e			f		b	c	c	a	a	a	b	b	a	e
2	c	0.25	a	18	14	a		15	2	3	1	2	1	2	b	a	b	2	b	b	b	b	a	a	b					a	d	c		b	d	f	e	f		c	c	c	c	a	b	a	a	a	c
2	c	14	a	20	5	a		15	2	3	1	2	1	1	b	a	b	2	d	b	b	b	a	b	a	c	a	10	a	e	d	a		b	e			g3		c	c	c	c	c	b	a	b	a	f
2	c	15	a	20	20	a		10	1	1	1	2	1	1	a	a	b	3	d	b	b	b	b		a	c	a	10	a	e	d	c	15	b	e			f		a	a	c	c	c	c	a	b	a	f
2	c	16	a	21	7	a		7	1	1	1	1	1	1	a	a	a			b	b	a	a	c	a	c	a	12	a	e	d	b		b	e			f		a	a	a	a	a	a	a	b	a	a
2	c	14	a	20	10	a		7	1	1	1	1	1	1	a	a	a			b	b	a	a	c	a	c	b	9	a	e	d	b	10	d	e			f		a	a	c	a	a	a	a	b,c	a	a
2	c	8	a	25	20	a		15	2	2	1	2	1	1	a	c	b	1	b	b	b	a	b		a	b			a	a	d	c	5	b	b	5		d		a	a	a	a	a	a	a	a	a	f
2	c	13	a	20	30	a		15	2	3	1	2	1	1	c	c	b	3	d	b	b	b	b		b					a	d	a	4	b	b	3		g3		b	b	b	b	b	b	a	a	a	f
2	c	24	a	19	5	a		10	1	1	1	1	1	1	b	a	b	2	c	b	b	b	b		a	c	a	22	a	e	d	a	10	d	e			f		a	c	a	a	a	a	a	a,b	a	e
2	c	10	a	18	7	a		7	1	1	1	1	1	1	a	a	a			b	b	a	a	b	a	c	a	11	a	e	b	a		d	e			f		a	a	a	a	a	a	a	a	a	e
2	c	8	a	19	25	a		7	1	1	1	1	1	1	a	a	a			b	b	a	a	c	b					e	f	c		b	e			f		c	c	c	a	a	a	b	b	a	d
2	c	23	a	19	20	a		10	1	4	1	2	2	1	a	a	b	3	c	a	a	a	a	c	b					e	b	c	10	b	e			f		b	b	b	a	a	a	a,b	b	a	a
2	c	28	a	24	10	a		10	1	1	1	1	1	1	a	a	b	2	d	b	a	b	b		a	c	b	13	a	e	d	b		b	e			f		b	b	b	a	a	a	b	b	b	f
2	c	25	a	20	10	a		5	1	1	1	1	1	1	a	a	a			b	b	a	a	c	a	c	a	15	a	e	b	a		b	e			f		a	c	a	a	a	a	b	a	a	e
2	c	8	a	22	10	a		5	1	2	1	2	1	1	a	a	a			b	b	a	a	c	a	b			a	e	b	c		b	e			f		c	c	c	a	c	a	e	b	c	f
2	c	14	a	20	4	a		5	1	2	1	2	1	1	b	a	a			b	b	a	a	b	a	b			a	e	c	a		b	e			f		c	c	c	a	a	a	e	b	c	f
2	c	23	a	23	10	a		5	1	2	1	2	1	1	a	a	a			b	b	a	a	b	a	b			a	d	b	a		b	e			f		b	b	a	a	a	a	d	a,b	c	f
2	c	10	a	19	1	a		5	1	2	1	2	1	1	a	a	a			b	b	a	a	b	a	c	a	15	a	e	b	c	10	b	e			f		b	b	c	a	a	a	b	b	a	a
1	c	36	a	19	14	c	b																		a	c	a	20	a	e	d	a		a	a			a	e	b	b	b	b	b	b	a	b	a	e
1	c	30	b																						b					e	b	a	7	a	a			a	e	c	c	c	c	b	b	b	b	a	e
1	c	12	b																						a	c	a	6	a	e	d	a		a	a			a	e	c	c	c	a	a	a	b	b	a	e
1	c	9	a	17	3	c	h3								a										a	c	a	4	a	e	d	a		a	a			a	e	a	a	a	a	a	a	a	b	a	f
1	c	20	a	14	7 dni	c	h4								a										a	c	a	29	a	e	d	a	4	a	a			a	e	c	c	c	c	c	c	b	b	a	f
1	c	30	b																						a	c	a	25	a	e	e	a	20	a	a			a	e	c	c	c	c	c	c	e	b	c	f
1	c	3	b																						a	b			a	d	d	a	7	a	a			a	e	c	c	c	c	c	b	b	b	a	e
1	c	7	b																						a	c	a	20	a	e	d	a	5	a	a			a	e	c	c	c	c	c	b	b	b	a	f
1	c	24	a	18	14	c	e																		a	b			b	d	d	a		a	a			a	e	a	a	a	a	a	a	b	b	b	e
1	c	1.5	a	16	5	c	e																		a	b			a	d	d	a		a	a			a	e	a	a	a	a	a	a	a	a,b	a	d
2	c	3	b																						a	d				e	f	a		a	a			a	e	a	a	a	a	a	a	a,b	a,b	a	e
2	c	14	b																						a	c	a	15	a	e	d	a	15	a	a			a	e	a	a	a	a	a	a	a	b	a	e
2	c	15	b																						a	c	a	25	a	e	d	a	15	a	a			a	e	a	a	a	a	a	a	a	b	a	d
2	c	15	b																						a	c	a	20	a	e	d	a	15	a	a			a	e	a	a	a	a	a	a	a	b	a	e
2	c	7	b																						a	c	a	21	a	e	d	c		a	a			a	a	a	a	a	a	a	a	a	b	a	e
2	c	15	b																						a	c	a	4	a	e	d	a	15	a	a			a	e	a	a	a	a	a	a	a	b	a	f
2	c	14	b																						a	c	a	5	a	e	d	a	15	a	a			a	e	a	a	a	a	a	a	a	b	a	e
2	c	12	b																						a	c	a	9	a	e	d	a		a	a			a	e	a	a	a	a	a	a	a	b	a	e
2	c	15	b																						a	c	a	7	a	d	d	a	10	a	a			a	e	c	c	c	a	a	a	a	b	a	f
2	c	7	b																						b					e	b	a		a	a			a	e	c	c	b	c	c	c	a	b	a	e
2	c	14	b																						a	c	a	8	a	e	d	a		a	a			a	e	a	a	a	a	a	a	a	b	a	e
2	c	15	b																						a	c	a	12	a	e	d	a	10	a	a	a	e	a	e	c	c	c	a	a	a	a	b	a	f
2	c	20	b																						a	c	b	11	a	e	b	a	3	a	a			a	e	c	c	c	b	b	b	b	b	c	e
2	c	7	b																						a	b			a	d	d	b		a	a			a	a	a	a	a	a	a	a	e	e	a	a
2	c	7	b																						a	c	a	10	a	e	b	a		a	a			a	e	c	c	c	c	c	c	e	e	a	f
2	c	14	b																						a	c	b	23	a	d	b	c		a	a			a	e	c	c	c	a	a	a	e	b	b	f
2	c	5	b																						a	b			a	d	f	c		a	a			a	e	c	c	c	c	c	c	e	b	b	f
2	c	13	b																						b					e	b	b		a	a			a	d	c	c	c	a	a	a	e	b	a	b
2	c	3	b																						a	b			a	d	b	c		a	a			a	d	c	c	c	a	a	a	e	e	b	a
2	c	2	b																						a	c	c	5	a	e	d	c		a	a			a	e	c	c	c	a	a	a	b	b	a	f
2	c	0.25	b																						a	c	a	24	a	e	d	c		a	a			a	e	b	b	b	b	b	b	b	b	a	f
2	c	7	b																						a	c	a	7	a	e	d	c		a	a			a	e	a	a	a	a	a	a	a,b	a,b	a	f
2	c	20	b																						b					d	d	a	4	a	a			a	e	a	c	a	a	a	a	a,b	a,b	a	e
2	c	1	b																						b					e	f	c		a	a			a	e	c	c	c	a	a	a	a	a,b	c	f
2	c	13	b																						b					d	d	b		a	a			a	e	b	c	c	a	a	a	a	a,b	a	f
2	c	7	b																						b					e	d	a		a	a			a	e	a	a	a	a	a	a	b	a	a	e
2	c	15	b																						a	c	a	21	a	e	d	a	4	a	a			a	e	b	b	b	a	a	a	b	a,b,c	c	d
2	c	7	a	26	10	c	f																		b					f	d	c		a	a			a	e	c	c	c	c	c	c	b	b	a	f
2	c	7	a	17	15	c	e																		a	c	a	8	a	e	d	a	6	a	a			a	e	a	a	a	a	a	a	a	b	a	f
2	c	15	b																						a	c	a	30	a	e	d	a		a	a			a	e	a	a	a	a	a	a	a	b	a	e
2	c	29	b																						a	b			a	e	d	b	4	a	a			a	e	a	a	a	a	a	a	a	a	b	e
2	c	15	b																						b					a	b	a		a	a			a	e	c	c	c	a	a	a	b	a	a	e
2	c	0.25	b																						b					d	d	a		a	a			a	e	a	a	a	a	a	a	a	b	a	e
2	c	5	b																						b					e	d	c		a	a			a	e	b	b	b	b	b	b	a,b	a,b	a	f
2	c	7	b																						b					e	b	c	4	a	a			a	e	a	c	c	a	a	a	a	b,c	a	f
2	c	0.5	b																						a	c	a	9	a	e	d	b		a	a			a	b	a	a	a	a	a	a	e	e	a	a
2	c	15	b																						b					e	d	c		a	a			a	e	a	c	a	a	a	a	a	a,b	a	f
2	c	13	b																						a	c	a	9	a	e	d	c		a	a			a	e	c	c	c	c	c	c	a	e	a	f
2	c	7	b																						a	c	a	10	a	e	d	a		a	a			a	e	c	c	c	a	a	a	a,b	a,b	a	f
2	c	2	b																						a	c	b	23	a	e	b	c		a	a			a	e	c	c	c	a	c	c	e	e	a	f
2	c	1	b																						a	c	a	3	a	e	d	b		a	a			a	b	c	c	c	a	a	a	b	b	c	a
2	c	9	b																						a	c	a	6	a	e	b	c	3	a	a			a	e	c	c	c	a	a	a	a	a	a	f
2	c	10	b																						a	c	a	5	a	e	d	c		a	a			a	e	a	a	c	a	a	a	a	a	a	f
2	c	11	b																						a	c	a	11	a	e	b	a	11	a	a			a	e	a	a	a	a	a	a	a	b	a	f
2	c	11	b																						a	c	a	20	a	e	b	a	11	a	a			a	e	a	a	a	c	a	a	b	b	b	f
2	c	8	b																						a	c	b	21	a	a	d	a		a	a			a	e	a	a	a	a	a	a	b	b	c	e
2	c	6	b																						a	c	a	14	a	e	b	a	6	a	a			a	e	a	c	c	a	a	a	b	b	a	f
2	c	0.25	b																						a	c	a	26	a	e	d	c	20	a	a			a	e	c	c	c	a	a	a	d	e	a	e
2	c	34	b																						a	c	a	14	a	e	d	b		a	a			a	e	b	b	b	a	a	a	b	b	b	f
2	c	26	b																						a	c	b	14	a	e	c	c	2	a	a			a	e	b	b	a	a	a	a	b	a	b	e
2	c	26	b																						a	c	a	10	a	e	c	c		a	a			a	e	c	c	c	a	a	a	e	a,b	c	f
2	c	12	b																						a	b			a	e	b	c		a	a			a	e	c	c	c	a	a	a	b	b	a	f
2	c	10	b																						a	c	a	30	a	e	b	a	10	a	a			a	e	a	a	a	a	a	a	a	a,b	a	e
2	c	14	b																						a	b			a	d	d	a	4	a	a			a	e	a	a	c	a	a	a	a,b	a,b	a	e
2	c	10	b																						a	b			a	e	b	a		a	a			a	e	a	a	a	a	a	a	a	a,b	a	e
2	c	15	b																						a	b			a	d	c	a	15	a	a			a	e	a	a	a	a	a	a	a	a,b	a	e
2	c	20	b																						b					e	b	c	10	a	a			a	e	a	a	c	a	a	a	b	b,c	a	f
2	c	20	a	19	11	c	a																		b					d	b	b		a	a			a	e	c	b	b	a	a	a	b	b,c	a	e
2	c	15	b																						a	b			b	a	b	a		a	a			a	e	a	c	c	a	a	a	b	b,c	b	f
2	c	12	b																						b					e	d	a		a	a			a	e	a	a	a	a	a	a	a	a	a	e
2	c	21	a	20	5	c	e																		a	c	a	20	a	e	d	a		a	a			a	e	a	a	a	a	a	a	a,b,c	a,b,c	a	e
2	c	12	b																						a	c	a	9	a	e	c	a		a	a			a	e	c	c	c	a	a	c	a	b,c	c	e
2	c	32	b																						a	b			a	d	d	a	10	a	a			a	e	a	a	a	a	a	a	b	b	a	e
2	c	12	b																						a	c	a	15	a	e	d	a		a	a			a	e	c	c	c	a	a	a	a	a	a	e
2	c	6	b																						b					e	d	a		a	a			a	e	a	a	a	a	a	a	b	b	a	e
2	c	8	b																						b					e	d	a		a	a			a	e	a	c	a	a	a	a	b	a,b	a	e
2	c	11	b																						b					f	b	a		a	a			a	e	b	b	b	a	a	a	b	b	a	e
2	c	28	b																						a	c	a	12	a	e	d	a		a	a			a	e	c	c	c	c	c	a	b	b	a	e
2	c	8	b																						a	c	a	10	a	e	d	a		a	a			a	d	c	c	c	c	c	a	b	b	a	e
2	c	5	b																						a	c	a	25	a	b	d	b		a	a			a	e	a	a	a	a	a	a	b	b	a	e
2	c	20	b																						a	b	a	20	a	e	d	c	10	a	a			a	e	c	a	a	a	a	a	b	b	c	f
2	c	5	b																						a	b			a	c	d	a		a	a			a	e	c	c	c	a	a	a	e	e	a	e
2	c	6	b																						b					e	d	a		a	a			a	e	a	a	a	a	a	a	b	b	a	e
2	c	8	b																						a	c	a	12	a	e	d	a	10	a	a			a	e	a	a	a	a	a	a	b	b	a	f
2	c	9	b																						b					e	d	b		a	a			a	e	c	c	c	a	a	a	c	b	b	f
2	c	13	b																						b					e	d	a		a	a			a	e	c	c	b	a	a	c	b	b	a	f
2	c	11	b																						a	c	a	12	a	e	c	a	13	a	a			a	e	c	c	a	a	a	a	b	a	a	e
2	c	12	b																						b					e	d	a		a	a			a	e	a	a	a	a	a	a	b	a	a	f
2	c	14	b																						a	b			b	a	d	b		a	a			a	e	c	c	c	a	a	a	b	a	a	f
2	c	13	b																						a	c	a	12	a	e	b	a	15	a	a			a	e	a	a	a	a	a	a	a	a	a	e
2	c	15	b																						a	c	b	34	a	e	b	a	15	a	a			a	e	b	b	b	b	b	b	b	b	a	e
2	c	13	b																						a	c	a	3	a	e	d	a		a	a			a	e	c	c	c	b	c	c	a,b	b	a	f
2	c	12	b																						a	c	a	4	a	e	d	a	12	a	a			a	e	a	c	b	b	b	b	b	a,b	a	f
2	c	8	b																						a	c	a	8	a	e	d	c		a	a			a	e	a	a	a	a	a	a	a	a	a	f
2	c	14	b																						a	c	a	8	a	e	d	a		a	a			a	e	c	a	a	a	a	a	b	b	a	f
2	c	13	b																						a	c	a	13	a	d	d	a	14	a	a			a	e	c	c	c	a	c	c	a,b	a,b	a	f
1	c	23	b																						a	c	a	20	a	e	d	c	20	a	a			a	e	c	c	c	a	a	a	b	b	a	f
1	c	6	b																						b					e	f	a		a	a	e	c	a	e	a	a	a	a	a	a	b	a,b	a	e
1	c	15	b																						a	c	a	25	a	e	b	a		a	a	a		a	e	c	a	a	a	a	a	b	a,b	a	f
1	c	4	b																						a	c	a	12	a	e	d	c	20	a	a			a	e	c	c	c	a	a	a	b	b	a	f
1	c	12	b																						a	c	c	25	a	d	c	c	15	a	a			a	e	c	c	c	a	a	a	b	b	b	d
1	c	3	b																						a	c	a	10	a	e	d	a		a	a	a	e	a	e	a	c	a	c	a	a	b	a,b	a	e
1	c	30	b																						a	b			a	d	d	c	3	a	a			a	e	a	a	b	a	a	b	a	b	b	f
1	c	9	b																						a	b			a	d	d	b	3	a	a			a	e	a	a	b	a	a	b	a	b	a	e
1	c	35	b																						a	b			a	e	d	c	20	a	a	a	e	a	c	c	a	a	a	b	b	a	a	a	c
1	c	8	b																						a	c	a	5	a	e	d	a		a	a			a	e	b	b	b	b	b	b	b	b	a	e
1	c	25	b																						a	c	a	30	a	e	b	c	10	a	a			a	e	c	c	c	a	a	a	b	a,b	a	f
1	c	31	b																						a	c	a	20	a	e	b	a		a	a			a	e	c	c	c	a	a	a	e	e	a	f
1	c	12	b																						b					a	c	a		a	a			a	e	c	c	c	a	a	a	b	a,b	a	e
1	c	11	b																						a	c	a	11	a	e	b	a		a	a			a	e	a	c	a	a	a	a	b	b	b	f
1	c	29	b																						a	c	a	15	a	e	b	c		a	a			a	e	c	c	a	a	a	a	b	b	b	f
1	c	37	b																						b					e	c	a		a	a			a	e	c	a	a	a	a	a	b	b	c	e
1	c	25	b																						a	c	a	30	a	e	f	a		a	a			a	e	a	c	a	c	a	a	b	a	a	e
1	c	3	b																						b					e	d	a		a	a			a	e	b	b	b	b	b	b	b	b	a	e
1	c	3	b																						a	c	a	20	a	e	d	a	3	a	a			a	e	c	c	c	c	c	c	b	b	a	e
1	c	6	b																						a	c	a	28	a	e	d	a	3	a	a			a	e	a	b	b	b	b	b	b	b	a	e
1	c	2	a	20	3	c	e																		a	c	a	20	a	e	d	a	3	a	a			a	e	c	c	c	a	a	a	b	b	a	e
1	c	1.5	b																						a	c	a	50	a	e	d	a	3	a	a			a	e	c	c	c	c	c	c	b	b	a	f
1	c	3	b																						b					d	e	b		a	a			a	e	c	a	a	a	c	b	b	b	a	e
1	c	3	b																						a	c	b	8	a	e	c	a	3	a	a			a	e	c	c	c	c	c	c	a	a	a	e
1	c	26	b																						a	b			c	e	b	a		a	a			a	e	a	a	a	a	a	a	a	a	a	f
1	c	26	b																						a	c	a	10	a	e	d	a		a	a			a	e	a	a	a	a	a	a	a,b,c	a,b,c	a	e
1	c	15	b																						a	c	a	20	a	e	d	a	5	a	a			a	e	a	a	a	a	a	a	b	b	a	f
1	c	25	b																						a	b	a	10	a	e	d	a	15	a	a			a	e	a	a	a	a	a	a	a	a	a	e
1	c	22	b																						b					e	d	a		a	a			a	e	a	a	a	a	a	a	a	b	a	e
1	c	7	b																						a	b			a	d	d	a		a	a			a	d	a	a	a	a	a	a	c	a	a	f
1	c	14	b																						a	c	a	20	a	e	b	a	10	a	a			a	e	a	a	a	a	a	a	a	b	a	f
1	c	33	a	19	27	c	b																		a	b			b	d	d	c		a	a			a	e	a	a	a	a	a	a	a,b	a,b,c	a	f
1	c	10	b																						b					e	d	a		a	a			a	e	a	a	a	a	a	b	a	d	a	e
1	c	2	b																						a	b			a	e	d	a		a	a			a	e	a	a	a	a	a	a	a	a	a	e
1	c	13	a	21	27	c	e																		a	c	a	29	a	e	d	c		a	a			a	e	a	a	a	a	a	a	a	b	a	f
1	c	0.25	b																						a	c	a	27	a	e	d	a	20	a	a			a	e	a	a	a	a	a	a	b	b	a	d
1	c	17	b																						a	c	c	3	a	f	c	c		a	a			a	e	a	a	a	a	a	a	b	b	a	e
1	c	29	b																						a	b			a	b	d	c	10	a	a			a	e	a	a	a	a	a	a	b	b	a	f
1	c	13	b																						a	c	a	20	a	e	d	a	3	a	a			a	e	a	a	a	a	a	a	b	b	a	e
1	c	8	b																						a	b			a	d	d	a	4	a	a			a	e	a	c	a	a	a	c	a	b	a	f
1	c	3	b																						a	b			a	e	d	a		a	a			a	e	a	c	c	a	b	c	a	b	a	e
1	c	32	a	25	4	c	e																		a	b			a	f	d	a	3	a	a			a	e	a	a	a	a	a	a	b	b	a	f
1	c	27	b																						a	c	a	4	a	e	d	c		a	a			a	e	a	a	a	a	a	b	b	b	a	f
1	c	5	b																						a	c	a	10	a	e	b	a		a	a			a	e	a	a	a	a	a	a	a	b	a	e
1	c	27	a	30	3	c	a								a										a	c	a	8	a	e	d	c		a	a			a	e	a	a	c	a	a	c	a	e	a	e
1	c	12	b																						a	b			b	d	b	a	10	a	a			a	e	a	a	a	a	a	a	b	b	a	e
1	c	6	b																						a	c	a	8	a	e	d	a		a	a			a	e	a	a	a	a	a	a	a	b	a	e
1	c	14	a	20	2	c	h2																		b					d	d	a		a	a			a	e	c	c	c	c	c	c	b	e	c	e
1	c	11	b																						b					e	b	c		a	a			a	e	b	c	c	a	c	a	b	b	a	f
1	c	25	a	21	2	c	b																		a	b			a	e	b	a	10	a	a			a	e	b	b	b	b	b	b	b	d	a	f
1	c	15	b																						a	c	b	4	a	e	b	a	4	a	a			a	e	a	a	a	a	a	a	b	b	a	f
1	c	6	b																						a	c	a	10	a	e	d	a		a	a			a	e	c	c	c	a	a	a	a,b	b	a	f
1	c	29	b																						a	c	a	15	a	d	b	c	5	a	a			a	d	c	c	c	a	c	a	d	d	a	f
1	c	15	b																						a	c	a	20	a	e	b	a	10	a	a			a	e	c	c	c	c	c	c	e	e	c	f
1	c	18	b																						a	b			a	e	b	b	5	a	a			a	e	c	c	c	c	c	c	d	e	b	a
1	c	7	b																						a	b			a	f	d	a		a	a			a	e	a	a	a	a	a	a	a	e	a	f
1	c	6	b																						a	c	a	24	a	e	d	a		a	a			a	e	a	c	c	a	c	a	a	e	a	f
1	c	20	b																						a	b			a	e	d	c	10	a	a			a	e	c	c	a	a	a	a	a	a	a	f
1	c	25	b																						b					a	d	b	5	a	a			a	e	c	c	b	b	b	b	b	b	b	f
1	c	12	b																						a	c	a	12	a	e	f	a		a	a			a	e	a	a	a	a	a	a	b	b	a	e
1	c	31	b																						a	b			a	d	d	a	10	a	a			a	e	a	a	a	a	a	a	b	b	a	e
1	b	13	a	18	4	a		15	2	2	1	1	1	1	c	c	b	2	b	b	b	b	a	a	a	a				a	d	a		b	e			f		b	a	b	b	b	b	b	e	a	f
1	g	10	a	18	30	a		10	1	1	1	2	1	2	c	a	b	3	d	b	b	b	b		b					e	d	a		b	d			g		a	c	a	a	a	a	b	b	a	f
2	a	11	a	17	16	a		20	2	3	1	2	2	2	b	c	b	1	c	b	b	a	a	b	a	c	a	5	a	e	b	a	4	c	d			g		a	a	b	a	a	a	a	a	a	e
2	a	25	a	21	19	a		4	1	1	1	1	1	1	a	a	b	1	b	b	a	a	b		a	c	a	10	a	e	b	a		b	c		5	f		b	a	a	a	a	a	b	a	a	e
2	g	12	a	19	22	a		6	1	1	1	1	1	1	b	a	b	100	d	b	b	b	a	b	a	b	c		b	a	d	a		b	d			f		a	c	c	a	c	c	e	b	a	b
2	g	12	a	40	8	a		10	1	1	2	2	2	2	a	a	a			b	b	b	a	a	b					d	b	b	5	b	b	5		d		b	b	c	a	c	c	b	e	a	a
2	g	24	a	20	39	a		10	1	1	1	1	1	1	b	a	b	2	c	b	b	b	b		a	b			a	e	b	a	10	b	b	5		d		a	c	c	a	a	a	a	e	a	f
2	g	9	a	30	30	a		10	1	1	1	1	1	1	b	a	a			b	b	b	b		b					d	c	a	10	b	e			d		c	c	b	a	c	a	b	e	a	f
2	a	15	a	25	5	b									a	a	a			b	b	a	a	c	a	c	a	10	a	e	d	b	10	d	e			f		b	b	b	b	b	b	b	a,b	b	e
2	g	13	a	27	20	a		20	2	4	1	1	1	1	a	a	b	2	b	b	a	b	a	b	a	c	a	4	a	e	d	c	13	b	e			f		a	a	a	a	a	a	b	b,c	a	f
2	g	12	a	32	20	a		5	1	1	1	1	1	1	a	a	a			b	b	a	a	b	a	c	a	6	a	e	b	c		b	b	5		d		c	a	c	c	c	c	e	e	a	f
2	g	10	a	30	12	b		2			1	1	1	1	a	a	b	3	c	b	b	b	b		a	b			a	e	d	a		b	e			f		a	a	a	a	a	a	a	b	a	f
1	g	2	a	14	2	a		5	1	2	1	2	1	1	b	a	a			b	b	a	a	b	b					a	d	b		b	e			f		c	c	c	a	a	a	b	b	a	a
1	g	3	a	20	10	a		5	1	1	1	1	1	1	a	a	b	5	a	b	a	a	a	f	a	b			b	b	d	a	3	b	e			f		c	c	c	c	c	c	b	b	a	e
1	g	2	a	20	27	a		5	1	1	1	2	1	1	b	a	a			a	a	a	b		a	c	a	10	a	e	d	a		b	e			f		a	a	a	a	a	c	b	b	a	e
1	g	19	a	22	25	a		5	1	1	1	1	1	1	b	a	a			b	b	a	a	b	a	b			a	a	d	a	7	b	e			f		a	a	a	a	a	a	b	b	a	f
1	g	4	a	21	10	a		10	1	1	1	1	1	1	a	a	b	1	d	b	a	a	b		a	c	a	13	a	e	d	a		d	e			f		a	a	a	a	a	a	b	e	a	f
1	g	2	a	12	3	a		5	1	1	1	1	1	1	a	a	b	1	a	b	b	b	b		a	c	a	3	a	e	d	c		d	e			d		a	a	a	a	a	a	a	b	a	f
1	b	10	a	22	10	a		5	1	1	1	1	1	1	a	a	a			b	b	a	a	b	a	c	c	9	c	e	d	b	10	b	e			f		c	c	c	c	c	c	d	e	c	f
1	b	15	a	22	3	a		5	1	1	1	1	1	1	b	a	a			b	b	a	a	c	b					d	d	c		d	d			f		a	b	a	c	a	c	c	b	a	c
1	a	15	a	25	20	a		5	1	1	2	1	1	1	a	a	a			b	b	a	a	c	a	c	b	2	a	e	d	a	8	b	e			d		a	a	a	a	a	a	b	b	a	e
1	g	3.5	a	20	18	a		5	1	1	2	2	2	1	a	a	a			b	b	a	a	c	a	c	a	5	a	e	d	a	10	b	e			d		b	a	a	a	a	a	a	a	a	e
1	f	4	a	17	8	a		9	1	1	1	2	1	1	a	a	a			b	b	a	a	c	a	c	a	10	a	e	d	c		b	e			f		a	a	a	a	a	a	b	b	a	e
1	g	7	a	19	9	a		10	1	4	1	2	2	1	a	a	b	3	c	a	a	a	a	c	b					a	d	a	20	b	c		4	d		a	a	a	a	a	a	a	a	a	f
1	g	4	a	18	3	a		9	1	1	1	1	1	1	a	a	b	1	d	b	a	b	a	a	a	c	a	5	a	c	d	a	5	b	d			f		c	c	c	a	a	c	a	e	b	e
1	g	5	a	18	3	a		7	1	1	1	1	1	1	a	a	b	2	d	b	a	b	a	a	a	c	a	6	a	c	d	a	6	b	d			e		b	b	c	a	a	c	a	e	b	e
1	g	8	b																						b					e	b	a		a	a			a	e	a	a	a	a	a	a	b	b	a	f
1	h3	8	b																						b					a	b	a		a	a			a	e	a	c	a	a	a	a	b	b	a	f
2	a	36	b																						a	c	a	20	a	e	d	a	15	a	a			a	e	a	a	a	a	a	a	a	b	a	e
2	g	3	a	14	6	c	a																		a	c	b	11	a	e	b	a	3	a	a			a	e	c	c	c	a	a	a	b	b	a	f
2	g	14	b																						a	c	a	30	a	e	d	a		a	a			a	e	a	a	a	a	a	a	a	a	a	f
2	b	15	b																						a	b			a	e	b	b	2	a	a			a	a	c	c	c	a	a	a	b	e	a	a
2	b	8	b																						a	b			a	e	b	b		a	a			a	a	c	c	c	a	b	a	d	e	a	a
2	f	9	b																						a	c	a	2	a	e	b	a		a	a			a	e	a	a	a	c	a	a	a	a,b	a	a
2	b	15	b																						a	c	b	6	a	e	a	b		a	a			a	d	c	c	c	c	c	c	d	e	a	a
2	g	37	a	18	6	c	a	20	2	3	1	2	2	2	b	c	b		c	b	b	a	a	b	b					b	d	a		a	a			a	e	b	b	c	c	c	c	b	b	a	b
2	g	6	a	19	26	c	f																		a	b			b	b	d	c		a	a			a	e	a	a	c	a	a	c	b	e	a	f
2	g	8	b																						b					e	b	a		a	a			a	e	c	a	c	c	c	c	a,b	e	a	e
2	g	10	a	20	3	c	d																		a	c	a	8	a	e	d	c		a	a			a	d	a	a	c	a	a	a	e	a	a	f
2	g	1	a	18	2	c	b																		a	c	c	100	a	e	f	c	100	a	a			a	e	c	c	c	c	c	c	e	e	a	f
2	b	19	a	18	21	c	b																		a	c	b	21	a	e	d	c	10	a	a			a	d	c	c	c	a	a	c	b	b	c	f
2	g	4	a	25	5	c	d	10	1	1	1	2	1	2	c	a	b	3	d	b	b	b	b	a	a	c	b	5	a	e	d	c		a	a			a	e	c	a	a	a	a	a	e	e	a	f
2	g	0.25	b																						b					e	d	a		a	a			a	e	c	c	c	c	c	a	e	e	a	f
2	g	10	b																						a	b			a	b	d	a	10	a	a			a	e	a	a	a	a	a	a	e	e	a	e
2	g	15	b																						a	c	a	30	a	b	d	a	15	a	a			a	e	a	a	a	a	c	c	e	e	a	e
2	f	13	b																						a	c	a	5	a	e	d	c		a	a			a	e	c	c	c	a	a	a	a,b	b	a	f
2	a	15	b																						a	c	a	22	a	e	d	c	3	a	a			a	e	b	b	b	a	a	a	b	b	a	f
2	a	10	b																						b					d	b	c	10	a	a			a	e	a	a	a	a	a	a	b	a	a	d
2	b	1	b																						a	c	a	22	a	e	b	a		a	a			a	e	a	a	a	a	a	a	a	b	a	f
2	f	14	b																						b					e	d	a		a	a			a	e	b	b	b	a	a	a	b	a	c	f
2	b	4	b																						a	c	a	21	a	e	b	c		a	a			a	e	c	c	c	c	a	a	b	b	a	f
2	g	10	a	20	10	c	e																		b					a	e	a		a	a			a	a	b	b	b	b	b	c	b	b	a	a
2	a	15	a	23	10	c	a																b		a	c	a	4	b	c	b	a	8	a	a			a	e	a	a	a	a	a	a	a	a	a	f
2	g	11	b																						a	c	c	15	a	e	c	c		a	a			a	e	c	c	a	a	a	a	b	b,c	a	f
2	b	10	b																						a	c	a	15	a	e	c	a		a	a			a	e	a	a	a	a	a	a	a	b,c	a	e
2	b	10	a	16	3	c	a	15		2	2	2	1	1	a	a	b	2		b	a	a	b	a	a	c	a	16	a	e	b	a	10	a	a			a	e	c	a	a	a	a	a	b	a	b	e
2	a	3	b																						a	c	a	20	a	e	b	c	15	a	a			a	e	b	b	b	b	b	b	b	a	a	d
2	b	4	b																						a	c	a	5	a	e	d	c	4	a	a			a	e	a	c	a	c	a	a	b	a,b	a	f
2	b	22	b																						b					d	d	c	5	a	a			a	e	a	a	c	a	a	a	a	e	a	f
2	g	1	b																						b					c	b	c	5	a	a			a	e	c	c	c	c	c	c	e	e	a	f
2	b	1	a	16	5	c	a																		a	b			b	d	b	c		a	a			a	d	c	c	c	c	c	c	e	e	a	f
1	g	20	b																						a	c	a	12	a	e	b	a	20	a	a			a	e	a	c	a	a	a	a	a, b	a, b	a	f
1	f	11	b																						b					c	b	a	11	a	a			a	e	b	c	a	c	c	c	b	e	a	f
1	b	11	b																						a	c	a	10	a	e	d	a		a	a	a	e	a	e	a	a	a	c	a	a	b	a,b	a	e
1	g	0.3	b																						a	c	a	10	a	e	f	a		a	a			a	e	c	c	c	a	a	a	e	b	a	e
1	a	7	b																						a	c	a	20	a	e	d	a	7	a	a			a	e	b	b	b	b	b	b	a	a,b	a	e
1	g	14	b																						a	c	a	15	a	e	b	a		a	a			a	e	a	a	a	a	a	a	a	a	a	e
1	g	2	b																						a	c	a	15	a	e	d	a		a	a			a	e	c	c	a	a	a	a	b	b	a	f
1	g	2	b																						a	c	a	20	a	e	d	a		a	a			a	e	c	c	a	a	a	a	b	b	a	f
1	b	1	b																						a	b			a	e	d	a		a	a			a	e	c	c	c	c	c	c	e	e	b	e
1	b	3	b																						b					e	d	c	3	a	a			a	e	b	b	b	b	b	b	e	d	a	f
1	g	4	b																						a	c	a	1	a	e	b	a		a	a			a	e	a	a	a	a	a	a	a	a	a	e
1	b	1	b																						a	c	a	13	a	e	d	c		a	a			a	e	b	b	b	b	b	b	b	e	a	f
1	g	3	b																						a	c	a	2	a	e	d	a	3	a	a			a	e	c	c	c	c	c	c	b	b	a	e
1	a	26	b																						a	c	a	5	a	e	b	a	10	a	a			a	e	b	b	b	a	a	a	b	a,b	a	e
1	b	11	b																						a	c	a	14	a	e	b			a	a			a	e	b	b	b	b	b	b	d	d	a	e
1	a	27	b																						b					e	b	a		a	a			a	e	a	a	a	a	a	a	a	a	a	e
1	b	20	b																						b					e	d	a		a	a			a	e	a	a	a	a	a	a	a	a	a	e
1	b	2	b																						a	c	a	5	a	e	c	a	6	a	a			a	e	b	b	b	a	a	a	b	b	a	f
1	g	3	b																						a	c	a	10	a	e	d	a	10	a	a			a	e	b	b	b	b	b	b	b	b	a	e
1	a	2	b																						a	c	a	10	a	e	d	a	10	a	a			a	e	b	b	b	b	b	b	b	b	a	e
1	g	2	b																						a	c	a	10	a	e	d	a	10	a	a			a	e	b	b	b	b	b	b	b	b	a	e
1	g	2	b																						a	c	a	10	a	e	d	a	10	a	a			a	e	b	b	b	b	b	b	b	b	a	e
1	g	9	b																						b					e	c	a		a	a			a	e	c	c	c	c	c	c	e	e	c	f
1	h3	6	b																						a	c	a	15	a	e	d	c	15	a	a			a	e	c	c	c	c	c	c	b	b	a	f
1	h9	29	b																						a	c	a	35	a	e	d	c	15	a	a			a	e	c	c	c	c	c	c	b	b	a	f
1	b	10	b																						a	c	a	4	a	e	b	a	10	a	a			a	e	a	a	a	a	a	a	b	b	a	e
1	a	26	a	26	0.25	c	e																		a	c	a	27	a	e	d	b	5	a	a			a	e	b	b	b	b	b	b	a	b	a	c
2	g	10	a	16	6	c	b																		a	b			a	a	d	b		a	a			a	d	a	c	c	c	c	c	b	e	a	d
2	b	18	a	18	10	c	d																		b					e	d	c		a	a			a	e	c	c	c	a	a	c	b	b	c	f
2	g	6	a	18	6	c	d																		b					e	b	a	4	a	a			a	e	a	a	a	a	a	a	a	b	a	f
2	a	10	a	21	21	c	e																		a	b			a	d	d	a	6	a	a			a	e	a	a	a	a	a	a	a	a,b	a	d
2	g	20	a	15	5	c	f																		a	b			a	e	b	a	10	a	a			a	e	c	c	c	a	c	a	b	e	a	f
2	a	2	b																						a	c	a	30	a	e	d	a	10	a	a			a	e	a	a	a	a	a	a	b	b	a	e
2	b	12	a	19	3	a		20	2	1	1	2	1	1	a	a	b	2	d	b	b	b	b		a	b			a	f	b	a	10	c	b	5		d		a	a	a	a	a	a	a	a,b	a	f
2	h6	12	b																						a	c	b	7	a	e	b	c		a	a			a	e	c	c	c	c	c	c	e	e	a	f
1	g	20	b																						a	c	a	12	a	e	b	a	20	a	a			a	e	c	a	a	a	a	a	a	b	a	f
1	g	23	a	16	29	a		5	1	2	1	1	1	1	a	a	a			b	b	a	a	b	b					e	d	a		d	e			d		c	c	c	c	c	c	b	e	a	f
1	g	1	b																						a	c	a	10	a	e	d	a		a	a			a	e	a	a	a	a	b	b	b	b	a	e
1	g	1	b																						b					d	e	b		a	a			a	a	b	b	b	b	b	b	b	b	b	c
1	g	3	b																						a	c	a	10	a	e	b	a	10	a	a			a	e	b	a	a	a	a	a	a	a	a	e
1	g	3	a	30	30	a		20	2	1	1	1	1	1	a	a	a			b	b	a	a	c	b					e	d	c		b	d			d		c	c	c	c	c	c	b	b	a	f
1	h12	11	b																						a	c	a	5	a	e	d	c		a	a			a	e	c	c	c	c	c	c	e	e	b	e
1	h6	15	a	12	2	a		20	2	2	2	1	1	1	a	a	a			b	b	b	b		b					e	b	a		d	d			d		a	a	a	a	a	a	b	e	a	e
1	h6	4	b																						a	c	a	30	a	e	b	a	4	a	a			a	e	c	c	a	c	a	a	b	b	a	e
1	h6	16	b																						a	c	b	15	a	e	d	a		a	a			a	e	a	a	a	a	a	a	a	b	a	e
1	g	2	a	19	20	a		9	1	1	1	1	1	1	a	a	a			b	b	b	b		b					e	d	a		b	d			f		c	c	c	c	c	c	b	e	a	f
1	g	10	b																						a	b	a		a	e	d	a		a	a			a	e	a	c	a	a	a	a	b	b	a	f
1	b	10	a	21	20	a		20	2	2	2	2	1	1	a	a	a			b	b	b	b		a	c	a	10	a	e	b	c		b	d			f		c	c	c	c	c	c	b	e	a	f
1	g	23	a	17	37	c	d																		a	b			a	d	b	c		a	a			a	e	c	c	c	c	c	c	a	e	a	f
1	g	5	b																						b					d	d	a		a	a			a	e	c	c	a	a	c	a	b	b	a	e
1	a	36	a	15	25	c	e																		a	c	a	10	a	e	b	a		a	a			a	e	a	a	a	a	a	a	a	b	a	e
Q2
How long have you been working at this school?
Q3
Have you ever smoke tobacco?
a. yes
b. no
Q6
Do you currently smoke cigarettes?
a. yes, every day
b. yes, occasionally
c. no
Q9
Are you concerned over health consequences of smoking?
a. Yes a lot
b. Yes but not too much
c. I am not aware
d. Not at all
Q25
If there is a total ban of smoking is the rule strictly enforced?
a. yes
b. no
c. I do not know
Q31
Does the school have policy prohibiting tobacco use among school personnel in school building?
a. yes
b. no
c. I do not know
Q32
Does the school have policy prohibiting tobacco use among school personnel in school area?
a. yes
b. no
c. I do not know
Q33
Does the school have policy prohibiting tobacco use among school personnel on school events?
a. yes
b. no
c. I do not know
Q34
Does the school have policy prohibiting tobacco use among students in school building?
a. yes
b. no
c. I do not know
Q35
Does the school have policy prohibiting tobacco use among students in school area?
a. yes
b. no
c. I do not know
Q36
Does the school have policy prohibiting tobacco use among students on school events?
a. yes
b. no
c. I do not know
Q39
Are information about prohibiting smoking in the school and on its premises placed in visible spots?
a. yes
b. no
c. I do not know
Q40
Do in school happen incidents of violations of tobacco control policy by school staff?
a. Everyday
b. At least once/week
c. At least once/month
d. Less than one/month
e. Never
f. I do not know
Q74 A
Do you support introduction of complete smoking ban in all workplaces?
a. Yes
b. No
c. I do not know
Q74 B
Do you support introduction complete smoking ban in all governmental offices?
a. Yes
b. No
c. I do not know
Q74.3.A
Do you agree with the following sentence? Tobacco causes serious diseases in smokers
a. Strongly disagree
b. Rather disagree
c. I do not have opinion
d. Rather agree
e. Strongly agree
Q74.3.B
Do you agree with the following sentence? Environmental tobacco smoke causes serious diseases in non-smokers
a. Strongly disagree
b. Rather disagree
c. I do not have opinion
d. Rather agree
e. Strongly agree
Q74.4.A
Do you agree with the following sentence? Prices of tobacco products should be increased
a. Strongly disagree
b. Rather disagree
c. I do not have opinion
d. Rather agree
e. Strongly agree
Q74.4.D
Do you agree with the following sentence? Tobacco advertising should be completely banned
a. Strongly disagree
b. Rather disagree
c. I do not have opinion
d. Rather agree
e. Strongly agree
Q74.4.E
Do you agree with the following sentence? Pictorial warnings should be introduced on tobacco packages
a. Strongly disagree
b. Rather disagree
c. I do not have opinion
d. Rather agree
e. Strongly agree
Q75
Do you think that information about health consequences of smoking given by professionals have impact on the youth’s decision about tobacco use (initiation or cessation of smoking)?
a. yes
b. no
c. I do not know
Q76
Do you have knowledge necessary to educate how to prevent youth tobacco use?
a. yes
b. no
c. It is not my role to conduct such activities
Q77
Where do you get the knowledge about health consequences of smoking?
a. I do not have that information
b. From TV
c. From internet
d. Special training (including the methods for antismoking counseling)
e. Liftlets
f. Other
Q78
Who have organized the training how to prevent the youth tobacco use?
a. I have not participated in such training
b. It was organized by school
c. By State Board of Education
d. By Self-Government Authorities
e. It was the part of obligatory trading for teachers
Q79
Do you think that there is a need for training dedicated to the youth to prevent their tobacco use ?
a. yes
b. no
c. I do not know
Q80
Do you think that parents expect an in-school training for the youth to prevent their tobacco use?
a. yes
b. no
c. I do not know
Q81
Have you ever teach students about tobacco use and its prevention excluding classroom activities?
a. yes
b. no
Q83
Are students taught in school how to avoid smoking?
a. Yes during regular classes
b. Yes but additionally to regular classes
c. No
Q 84
Gander
a. Male
b. Famale
Q 85
Age range (years)
a. <20
b. 20-24
c. 25-34
d. 35-44
e. 45-54
f. 55-64
g. >64
Q86
Marital status
a. Single
b. Married
c. Divorced
d. Widowed
Q91
What is your household income per capita per month?
a. up to 500 PLN
b. more than 500 up to 700 PLN
c. more than 700 up to 1000 PLN
d. more than 1000 up to 1500 PLN
e. more than 1500 up to 2000 PLN
f. more than 2000 up to 2500 PLN
g. more than 2500
[truncated: 90 more columns]
